# Supplementary material for: Measurements of heterogeneity in proteomics analysis of the nanoparticle protein corona across core facilities
Source: Nat Commun. 2022 Nov 3;13:6610. doi: 10.1038/s41467-022-34438-8 (PMC9633814; doi:10.1038/s41467-022-34438-8)
Supplement: Supplementary file 4 — Supplementary Data 1 [file 41467_2022_34438_MOESM4_ESM.xlsx]

## Sheet: Final Prot
Supplementary Data 1. The compiled data from 12 cores providing semiquantitative results
						Normalized intensities
Protein IDs	Sequence coverage (%)	PSM	Number of peptides	Number of unique peptides	Gene names	Replicate 1	Replicate 2	Replicate 3	CV (%)	Core facility code
P02768	92.12	1299	NA	223	NA	0.169025	0.17648	0.176172	1.4005	8
ALBU_HUMAN	NA	NA	NA	NA	NA	NA	NA	NA	NA	8
P35579	60.0867	458	NA	178	NA	0.0155301	0.0170052	0.0171478	3.12247	8
Q9Y490	54.3367	281	NA	122	NA	0.0104686	0.0103791	0.00970071	2.38091	8
P02671	46.42	515	NA	98	NA	0.0576809	0.052286	0.0557407	2.85627	8
P02675	82.55	389	NA	113	NA	0.0276797	0.03608	0.0305865	7.83173	8
P02647	89.3867	468	NA	106	NA	0.0437813	0.0447353	0.0450939	0.879501	8
P21333	39.34	227	NA	87	NA	0.00654472	0.00692924	0.00611112	3.61982	8
P21333-2	NA	NA	NA	NA	NA	NA	NA	NA	NA	8
P02679	63.025	287	NA	72	NA	0.0172142	0.0171826	NA	0.0916922	8
P02679-2	65.45	294	NA	74	NA	NA	NA	0.0175951	NA	8
Q14624	54.1967	240	NA	76	NA	0.0108776	0.0105709	0.011101	1.4162	8
P16157	46.1833	165	NA	70	NA	0.00419153	0.00401456	0.00439925	2.6458	8
P16157-4	NA	NA	NA	NA	NA	NA	NA	NA	NA	8
P16157-5	NA	NA	NA	NA	NA	NA	NA	NA	NA	8
P16157-6	NA	NA	NA	NA	NA	NA	NA	NA	NA	8
P16157-3	NA	NA	NA	NA	NA	NA	NA	NA	NA	8
P16157-7	NA	NA	NA	NA	NA	NA	NA	NA	NA	8
P16157-8	NA	NA	NA	NA	NA	NA	NA	NA	NA	8
P16157-9	NA	NA	NA	NA	NA	NA	NA	NA	NA	8
P16157-10	NA	NA	NA	NA	NA	NA	NA	NA	NA	8
P16157-11	NA	NA	NA	NA	NA	NA	NA	NA	NA	8
P16157-12	NA	NA	NA	NA	NA	NA	NA	NA	NA	8
P16157-16	NA	NA	NA	NA	NA	NA	NA	NA	NA	8
P01871	68.87	270	NA	62	NA	0.0253057	0.0242733	0.0243541	1.34513	8
P02549	42.8	186	NA	89	NA	0.00415098	0.00370559	0.0037194	3.7893	8
P02549-2	NA	NA	NA	NA	NA	NA	NA	NA	NA	8
P60709	80.1767	222	NA	68	NA	0.0191558	0.0174312	0.020728	4.98315	8
P11277	41.46	163	NA	75	NA	0.00373336	0.00411767	0.00356883	4.27193	8
P02656	79.8	478	NA	67	NA	0.261352	0.264574	0.270817	1.04614	8
B0YIW2	NA	NA	NA	NA	NA	NA	NA	NA	NA	8
P10909-2	48.7	314	NA	61	NA	0.0334811	NA	NA	NA	8
P07996	35.87	153	NA	54	NA	0.00651291	0.00571769	0.00632072	3.8739	8
P04004	41.1433	194	NA	53	NA	0.0169069	0.0179525	0.0180092	2.03352	8
P01024	40.47	137	NA	60	NA	0.00543869	0.00425021	0.00448502	7.69162	8
CO3_HUMAN	NA	NA	NA	NA	NA	NA	NA	NA	NA	8
P02649	84.5433	162	NA	50	NA	0.0101561	0.00943548	0.0115959	6.10881	8
P02774	72.22	191	NA	42	NA	0.0120051	0.0108246	0.0098219	5.79697	8
P02774-3	NA	NA	NA	NA	NA	NA	NA	NA	NA	8
D6RF35	NA	NA	NA	NA	NA	NA	NA	NA	NA	8
P02730	34.1767	136	NA	36	NA	0.00787333	0.00813431	0.00601838	9.0723	8
P06396	49.1067	81	NA	37	NA	0.00218336	0.00256535	0.00226801	4.95228	8
P06727	75.8433	116	NA	45	NA	0.00440688	0.00441646	0.00385987	4.3511	8
P0C0L4	23.54	90	NA	34	NA	0.00279906	0.00314536	NA	5.82565	8
P0C0L4-2	NA	NA	NA	NA	NA	NA	NA	NA	NA	8
A0A140TA32	NA	NA	NA	NA	NA	NA	NA	NA	NA	8
A0A140TA49	NA	NA	NA	NA	NA	NA	NA	NA	NA	8
A0A0G2JPR0	NA	NA	NA	NA	NA	NA	NA	NA	NA	8
P0DJI8	79.51	214	NA	40	NA	0.01753	0.0207823	0.0221818	6.83317	8
P04114	13.0467	84	NA	48	NA	0.00153487	0.0013385	0.00118319	7.525	8
P08514-2	31.84	99	NA	31	NA	0.00564376	NA	NA	NA	8
P02787	60.4567	106	NA	42	NA	0.00329006	0.0032556	0.0030244	2.61462	8
P00738	66.5833	106	NA	35	NA	0.00316887	0.00313095	0.00357	4.26924	8
P00736	53.97	70	NA	37	NA	0.0016518	NA	0.00175229	2.95202	8
B4DPQ0	54.52	77	NA	39	NA	NA	0.00189412	NA	NA	8
A0A3B3ISR2	NA	NA	NA	NA	NA	NA	NA	NA	NA	8
P01876	60.15	96	NA	28	NA	0.00642577	0.00533008	0.00643172	6.04084	8
A0A286YEY1	NA	NA	NA	NA	NA	NA	NA	NA	NA	8
P05106	50.2967	87	NA	36	NA	0.00288279	0.00273006	0.00301191	2.83341	8
P68366	50.8167	68	NA	26	NA	0.00257416	0.00265294	0.00263579	0.912639	8
P68366-2	NA	NA	NA	NA	NA	NA	NA	NA	NA	8
P02652	77	81	NA	26	NA	0.00459516	0.00598106	0.00509318	7.76004	8
V9GYM3	NA	NA	NA	NA	NA	NA	NA	NA	NA	8
O75636	49.16	109	NA	24	NA	0.00696119	0.00662266	0.0086388	8.41486	8
P02655	78.22	87	NA	22	NA	0.00683179	0.00720148	0.00705403	1.52858	8
K7ER74	NA	NA	NA	NA	NA	NA	NA	NA	NA	8
P12259	18.57	68	NA	35	NA	0.00131177	0.00159744	0.0018879	10.401	8
A0A0A0MRJ7	NA	NA	NA	NA	NA	NA	NA	NA	NA	8
P02749	65.3133	81	NA	30	NA	0.0024416	0.00239627	0.0026116	2.63945	8
P19823	29.95	47	NA	24	NA	0.00130919	0.00108916	0.00127708	5.6011	8
Q5T985	NA	NA	NA	NA	NA	NA	NA	NA	NA	8
P07437	52.78	51	NA	20	NA	0.00167215	0.001246	0.00147753	8.40629	8
TRYP_PIG	47.19	197	NA	35	NA	0.0527637	0.0477305	0.0404679	7.59543	8
P02765	50.41	92	NA	25	NA	0.00314777	0.00334445	0.00284513	4.66567	8
C9JV77	NA	NA	NA	NA	NA	NA	NA	NA	NA	8
P60660-2	77.7067	46	NA	16	NA	0.00329358	0.000209202	0.0026332	45.8433	8
P01042-2	61.0467	53	NA	27	NA	0.00138199	0.00119695	0.00124593	4.34158	8
Q9H4B7	46.9333	46	NA	22	NA	0.00119756	0.0016027	0.0014606	8.35577	8
P06753-2	65.3233	56	NA	19	NA	0.00212794	0.00188765	0.0020718	3.57654	8
A0A087WWU8	NA	NA	NA	NA	NA	NA	NA	NA	NA	8
P01857	46.06	77	NA	22	NA	0.00348772	0.00295	0.00349806	5.4647	8
Q13201	21.74	42	NA	21	NA	0.000905561	0.000677303	0.000624548	11.7197	8
O43866	72.72	37	NA	16	NA	0.00173304	0.00179687	0.00168341	1.8897	8
P00747	37.45	41	NA	25	NA	0.000417135	0.000569338	0.000628156	11.6819	8
P27169	50.2367	38	NA	17	NA	0.000970482	0.00108589	0.00101939	3.26194	8
Q93084	19.1533	26	NA	16	NA	0.000647383	0.000467861	0.00040443	14.3625	8
Q93084-1	NA	NA	NA	NA	NA	NA	NA	NA	NA	8
Q93084-3	NA	NA	NA	NA	NA	NA	NA	NA	NA	8
Q93084-4	NA	NA	NA	NA	NA	NA	NA	NA	NA	8
Q93084-5	NA	NA	NA	NA	NA	NA	NA	NA	NA	8
Q93084-6	NA	NA	NA	NA	NA	NA	NA	NA	NA	8
Q93084-7	NA	NA	NA	NA	NA	NA	NA	NA	NA	8
P04275	9.05333	32	NA	19	NA	0.000497609	0.000566315	0.000501976	4.25508	8
P02766	80.27	39	NA	12	NA	0.000686837	0.00100027	0.000942138	10.9837	8
P27105	38.54	32	NA	12	NA	0.000802757	0.00106772	0.00077124	10.6767	8
P02790	44.8067	54	NA	18	NA	0.00115787	0.00124814	0.00131713	3.71554	8
P01834	92.8333	48	NA	14	NA	0.00152931	0.00151124	0.00146716	1.22833	8
P16284	22.18	18	NA	10	NA	0.000471098	0.000237754	0.000312233	20.2177	8
P16284-2	NA	NA	NA	NA	NA	NA	NA	NA	NA	8
P16284-3	NA	NA	NA	NA	NA	NA	NA	NA	NA	8
P16284-4	NA	NA	NA	NA	NA	NA	NA	NA	NA	8
P16284-5	NA	NA	NA	NA	NA	NA	NA	NA	NA	8
P16284-6	NA	NA	NA	NA	NA	NA	NA	NA	NA	8
P01591	70.23	51	NA	16	NA	0.00301433	0.00268715	0.00258109	4.7225	8
P00734	29.85	25	NA	12	NA	0.000650346	0.000530144	0.000724758	8.92737	8
E9PIT3	NA	NA	NA	NA	NA	NA	NA	NA	NA	8
P11171	18.9433	20	NA	13	NA	0.000254421	0.000258789	0.000256892	0.492716	8
P11171-2	NA	NA	NA	NA	NA	NA	NA	NA	NA	8
P11171-3	NA	NA	NA	NA	NA	NA	NA	NA	NA	8
P11171-4	NA	NA	NA	NA	NA	NA	NA	NA	NA	8
A0A2R8YD30	NA	NA	NA	NA	NA	NA	NA	NA	NA	8
P0DJI9	49.4533	67	NA	18	NA	0.00495515	0.00598228	0.006033	6.20729	8
P0DOY3	93.4	33	NA	11	NA	0.000707558	0.000967509	0.000819296	9.05489	8
P0DOY2	NA	NA	NA	NA	NA	NA	NA	NA	NA	8
P01008	37.9333	31	NA	13	NA	0.000979672	0.000979383	0.0011254	4.72944	8
P68871	50.1133	21	NA	10	NA	0.000709513	0.000919682	0.000765227	7.87618	8
Q14766-3	23.25	28	NA	20	NA	0.000308467	NA	0.000375196	9.76057	8
C9JD84	NA	NA	NA	NA	NA	NA	NA	NA	NA	8
P04196	25.84	30	NA	13	NA	0.000524703	0.000638912	0.000530691	6.57116	8
P00751	20.68	23	NA	17	NA	0.000307438	NA	NA	NA	8
B4E1Z4	20.105	32	NA	20	NA	NA	0.000438321	0.000446974	0.977401	8
P01860	29.71	22	NA	10	NA	0.000852213	0.00088989	0.000928135	2.46239	8
A0A4W9A917	NA	NA	NA	NA	NA	NA	NA	NA	NA	8
A0A096LPE2	28.8467	40	NA	13	NA	0.00117187	0.00126645	0.00153174	8.13931	8
P01009	31.74	27	NA	12	NA	0.000517742	0.000434659	0.000396075	7.98606	8
A0A024R6I7	NA	NA	NA	NA	NA	NA	NA	NA	NA	8
Q13418	29.6467	20	NA	13	NA	0.000460334	0.000399878	0.00045635	4.44841	8
A0A0A0MTH3	NA	NA	NA	NA	NA	NA	NA	NA	NA	8
Q96PD5	31.0767	16	NA	9	NA	0.000429059	0.000611892	0.000384816	14.624	8
Q96PD5-2	NA	NA	NA	NA	NA	NA	NA	NA	NA	8
P01859	27.0967	37	NA	14	NA	0.00152928	0.00207094	0.00208987	9.69006	8
P08603	19.28	23	NA	15	NA	0.000306976	0.000316995	0.00023981	8.4159	8
P00739	26.15	16	NA	8	NA	0.000335703	0.000310155	NA	3.95565	8
P00739-2	29.09	18	NA	9	NA	NA	NA	0.000417076	NA	8
P04406	36.22	18	NA	10	NA	0.000271155	0.000256487	0.00025526	1.95662	8
P19827	15.5167	21	NA	13	NA	0.000264781	0.0004071	0.0003751	12.352	8
P02751	8.02	20	NA	13	NA	0.000340913	0.000349824	0.000466196	10.465	8
P02751-1	NA	NA	NA	NA	NA	NA	NA	NA	NA	8
P02751-3	NA	NA	NA	NA	NA	NA	NA	NA	NA	8
P02751-6	NA	NA	NA	NA	NA	NA	NA	NA	NA	8
P02751-7	NA	NA	NA	NA	NA	NA	NA	NA	NA	8
P02751-8	NA	NA	NA	NA	NA	NA	NA	NA	NA	8
P02751-9	NA	NA	NA	NA	NA	NA	NA	NA	NA	8
P02751-10	NA	NA	NA	NA	NA	NA	NA	NA	NA	8
P02751-11	NA	NA	NA	NA	NA	NA	NA	NA	NA	8
P02751-12	NA	NA	NA	NA	NA	NA	NA	NA	NA	8
P02751-13	NA	NA	NA	NA	NA	NA	NA	NA	NA	8
P02751-14	NA	NA	NA	NA	NA	NA	NA	NA	NA	8
P02751-17	NA	NA	NA	NA	NA	NA	NA	NA	NA	8
P05090	37.0367	14	NA	9	NA	0.000350355	0.000412801	0.000248699	14.1781	8
P08567	23.7133	6	NA	5	NA	0.000215807	0.000139687	0.000123025	17.9042	8
P67936	39.3833	15	NA	7	NA	0.000319291	0.000387688	0.000444043	9.40083	8
O00187	6.71	27	NA	7	NA	0.000902368	0.00079794	0.000729016	6.22285	8
P04003	21.9467	26	NA	13	NA	0.000469792	0.000515223	0.000400084	7.25217	8
P02775	39.84	20	NA	6	NA	0.00104483	0.000768341	0.000721212	11.9483	8
Q86UX7	16.29	10	NA	6	NA	0.000176103	0.000156218	0.000123039	10.1969	8
Q86UX7-2	NA	NA	NA	NA	NA	NA	NA	NA	NA	8
P05556	15.33	17	NA	10	NA	0.000256818	0.000279592	0.000260173	2.6734	8
H7C4K3	NA	NA	NA	NA	NA	NA	NA	NA	NA	8
P12814	11.3233	13	NA	8	NA	0.000317863	0.000274237	0.000218733	10.6131	8
P12814-2	NA	NA	NA	NA	NA	NA	NA	NA	NA	8
P12814-3	NA	NA	NA	NA	NA	NA	NA	NA	NA	8
A0A7I2V4Y4	NA	NA	NA	NA	NA	NA	NA	NA	NA	8
H9KV75	NA	NA	NA	NA	NA	NA	NA	NA	NA	8
P13929	22.3467	16	NA	8	NA	0.000216949	0.000329316	0.000266173	12.0085	8
P13929-2	NA	NA	NA	NA	NA	NA	NA	NA	NA	8
P23528	36.5433	12	NA	7	NA	0.000295891	0.000237795	0.000342314	10.3543	8
P16452	17.03	20	NA	9	NA	0.000499614	0.000508797	0.000606232	6.33804	8
P16452-2	NA	NA	NA	NA	NA	NA	NA	NA	NA	8
P16452-3	NA	NA	NA	NA	NA	NA	NA	NA	NA	8
P13671	12.7067	11	NA	9	NA	0.000146757	0.000144545	7.02397e-05	20.865	8
P13224	35.92	19	NA	10	NA	0.000986479	0.000997141	0.000401972	24.728	8
P13224-2	NA	NA	NA	NA	NA	NA	NA	NA	NA	8
Q15942	19.4067	10	NA	6	NA	0.000184186	0.000219647	0.000208299	5.12406	8
H0Y2Y8	NA	NA	NA	NA	NA	NA	NA	NA	NA	8
P02776	50.49	15	NA	7	NA	0.000257235	0.000391849	0.000408615	13.5892	8
O00151	25.0267	7	NA	6	NA	0.000234237	8.2752e-05	7.78877e-05	38.9932	8
P14618	19.5833	12	NA	8	NA	0.000285029	0.000272219	0.000238902	5.18023	8
P14618-2	NA	NA	NA	NA	NA	NA	NA	NA	NA	8
H3BTN5	NA	NA	NA	NA	NA	NA	NA	NA	NA	8
Q9BWP8	27.9233	9	NA	7	NA	0.000110104	0.000105508	4.78123e-05	22.8247	8
Q9BWP8-2	NA	NA	NA	NA	NA	NA	NA	NA	NA	8
Q9BWP8-3	NA	NA	NA	NA	NA	NA	NA	NA	NA	8
Q9BWP8-4	NA	NA	NA	NA	NA	NA	NA	NA	NA	8
Q9BWP8-5	NA	NA	NA	NA	NA	NA	NA	NA	NA	8
Q9BWP8-6	NA	NA	NA	NA	NA	NA	NA	NA	NA	8
Q9BWP8-7	NA	NA	NA	NA	NA	NA	NA	NA	NA	8
Q9BWP8-8	NA	NA	NA	NA	NA	NA	NA	NA	NA	8
Q9BWP8-9	NA	NA	NA	NA	NA	NA	NA	NA	NA	8
Q9BWP8-10	NA	NA	NA	NA	NA	NA	NA	NA	NA	8
P02763	18.41	16	NA	6	NA	0.000333846	0.000399502	0.00041942	6.72792	8
P68363	12.0433	7	NA	4	NA	0.000261256	0.000409356	0.000406847	13.6304	8
O14791	13.3133	8	NA	6	NA	0.000169798	0.000118178	9.31359e-05	17.766	8
O14791-2	NA	NA	NA	NA	NA	NA	NA	NA	NA	8
O14791-3	NA	NA	NA	NA	NA	NA	NA	NA	NA	8
P01023	8.93333	18	NA	10	NA	0.000295151	0.000217586	0.00023584	9.38311	8
P69905	55.1633	25	NA	7	NA	0.000812675	0.000801493	0.00116529	12.8923	8
A0A2R8Y7C0	NA	NA	NA	NA	NA	NA	NA	NA	NA	8
HBA_HUMAN	NA	NA	NA	NA	NA	NA	NA	NA	NA	8
P08697	15.9533	9	NA	5	NA	0.000143248	9.83072e-05	0.000156224	13.2341	8
P08697-2	NA	NA	NA	NA	NA	NA	NA	NA	NA	8
A0A0G2JPA8	NA	NA	NA	NA	NA	NA	NA	NA	NA	8
P61224	28.0767	8	NA	5	NA	0.000189825	0.000215556	0.00022696	5.21048	8
P61224-2	NA	NA	NA	NA	NA	NA	NA	NA	NA	8
P61224-3	NA	NA	NA	NA	NA	NA	NA	NA	NA	8
P61224-4	NA	NA	NA	NA	NA	NA	NA	NA	NA	8
P00748	11.8167	9	NA	6	NA	0.000267529	0.000159611	0.000252592	14.8999	8
P02748	10.0167	16	NA	8	NA	0.00033295	0.000350165	0.000466109	10.9153	8
P04899	21.5033	10	NA	5	NA	0.00011814	0.000136151	0.000135952	4.59022	8
P04899-4	NA	NA	NA	NA	NA	NA	NA	NA	NA	8
P09871	13.6133	20	NA	8	NA	0.00041106	0.000403674	0.000391205	1.44134	8
A0A087X232	NA	NA	NA	NA	NA	NA	NA	NA	NA	8
F8WCZ6	NA	NA	NA	NA	NA	NA	NA	NA	NA	8
P04439	10.3233	3	NA	3	NA	0.000197515	1.25701e-05	3.61598e-05	70.804	8
P04439-2	NA	NA	NA	NA	NA	NA	NA	NA	NA	8
Q5SRN5	NA	NA	NA	NA	NA	NA	NA	NA	NA	8
P68371	14.38	9	NA	5	NA	0.000246225	0.000350815	0.00025834	11.5842	8
P27824	16.8367	8	NA	7	NA	7.26414e-05	0.000140747	8.29017e-05	21.4652	8
P27824-2	NA	NA	NA	NA	NA	NA	NA	NA	NA	8
A0A7P0TB65	NA	NA	NA	NA	NA	NA	NA	NA	NA	8
A0A7P0T840	NA	NA	NA	NA	NA	NA	NA	NA	NA	8
A0A7P0TAE9	NA	NA	NA	NA	NA	NA	NA	NA	NA	8
A0A7P0T8G1	NA	NA	NA	NA	NA	NA	NA	NA	NA	8
A0A7P0T9L0	NA	NA	NA	NA	NA	NA	NA	NA	NA	8
A0A7P0T937	NA	NA	NA	NA	NA	NA	NA	NA	NA	8
A0A7P0Z4D6	NA	NA	NA	NA	NA	NA	NA	NA	NA	8
P02746	15.8133	10	NA	3	NA	0.000203264	0.000253002	0.000215157	6.70018	8
A0A0A0MSV6	NA	NA	NA	NA	NA	NA	NA	NA	NA	8
D6R934	NA	NA	NA	NA	NA	NA	NA	NA	NA	8
O95810	12.08	13	NA	5	NA	0.000357801	0.000496049	0.000357993	11.4002	8
P11166	9.96	8	NA	3	NA	0.000237261	0.000264977	0.00020173	7.80043	8
P02760	11.9333	8	NA	4	NA	0.000370125	0.000221711	0.000343144	14.6454	8
P06733	18.74	10	NA	7	NA	0.000198794	0.000145556	0.000224499	12.2596	8
P02747	10.8867	16	NA	4	NA	0.000772238	0.000744568	0.000793337	1.83378	8
P14770	34.46	18	NA	5	NA	0.000759192	0.000729034	0.000594733	7.28032	8
P49913	20.98	8	NA	5	NA	0.000325197	0.000150326	0.000217428	22.0508	8
J3KNB4	NA	NA	NA	NA	NA	NA	NA	NA	NA	8
P04433	39.71	6	NA	3	NA	0.000133394	8.21017e-05	0.000122931	13.8712	8
A0A0A0MRZ8	NA	NA	NA	NA	NA	NA	NA	NA	NA	8
Q08495	22.5533	11	NA	7	NA	0.00013438	9.06122e-05	0.0001757	18.3927	8
Q08495-2	NA	NA	NA	NA	NA	NA	NA	NA	NA	8
P13645	15.1833	9	NA	6	NA	7.95802e-05	6.07945e-05	8.55745e-05	9.9106	8
A0A1B0GVI3	NA	NA	NA	NA	NA	NA	NA	NA	NA	8
K1C10_HUMAN	NA	NA	NA	NA	NA	NA	NA	NA	NA	8
P01619	45.6867	13	NA	3	NA	0.000352854	0.000310033	0.000387573	6.40421	8
P21926	16.96	5	NA	3	NA	0.000242722	0.000187849	0.000152094	13.5698	8
A0A7I2V3T0	NA	NA	NA	NA	NA	NA	NA	NA	NA	8
A6NNI4	NA	NA	NA	NA	NA	NA	NA	NA	NA	8
A0A7I2V3T7	NA	NA	NA	NA	NA	NA	NA	NA	NA	8
A0A2R8Y478	NA	NA	NA	NA	NA	NA	NA	NA	NA	8
A0A087WU13	NA	NA	NA	NA	NA	NA	NA	NA	NA	8
G8JLH6	NA	NA	NA	NA	NA	NA	NA	NA	NA	8
F5GXT1	NA	NA	NA	NA	NA	NA	NA	NA	NA	8
P04264	12.4733	8	NA	7	NA	9.31771e-05	6.94917e-05	9.54352e-05	9.64395	8
P35908	12.4133	8	NA	7	NA	0.000102787	5.15791e-05	8.0914e-05	18.9153	8
K22E_HUMAN	NA	NA	NA	NA	NA	NA	NA	NA	NA	8
A0A0B4J1Y9	26.05	10	NA	5	NA	0.000249072	0.000477466	0.000247832	23.5041	8
A0A4W8ZXM2	NA	NA	NA	NA	NA	NA	NA	NA	NA	8
P10643	8.34333	11	NA	6	NA	0.000167543	0.000117949	0.000117201	12.4097	8
P01615	36.67	6	NA	2	NA	9.34319e-05	0.000103247	0.000122448	8.01038	8
A0A075B6P5	NA	NA	NA	NA	NA	NA	NA	NA	NA	8
A0A5H1ZRS2	NA	NA	NA	NA	NA	NA	NA	NA	NA	8
P18206	4.05667	4	NA	3	NA	0.000199662	1.37468e-05	1.78814e-05	79.503	8
P18206-2	NA	NA	NA	NA	NA	NA	NA	NA	NA	8
Q9ULV4	18.4267	12	NA	8	NA	0.000141531	0.00014207	0.000215137	14.7047	8
Q9ULV4-2	NA	NA	NA	NA	NA	NA	NA	NA	NA	8
Q9ULV4-3	NA	NA	NA	NA	NA	NA	NA	NA	NA	8
B4E3S0	NA	NA	NA	NA	NA	NA	NA	NA	NA	8
P47755	9.32667	4	NA	2	NA	0.000131447	0.00010141	9.402e-06	45.4647	8
P47755-2	NA	NA	NA	NA	NA	NA	NA	NA	NA	8
F8W9N7	NA	NA	NA	NA	NA	NA	NA	NA	NA	8
C9JUG7	NA	NA	NA	NA	NA	NA	NA	NA	NA	8
Q9Y624	17.84	4	NA	3	NA	0.000209771	0.000164216	6.48487e-05	29.2497	8
A0A087WY82	NA	NA	NA	NA	NA	NA	NA	NA	NA	8
O94919	11.2	5	NA	4	NA	7.11319e-05	6.67706e-05	5.384e-05	8.12348	8
P08519	1.83333	6	NA	5	NA	6.97842e-05	6.5417e-05	7.98088e-05	5.94419	8
P25705	12.3	8	NA	6	NA	0.000126974	0.000162919	8.96244e-05	16.7261	8
A0A0G2JMB2	10.4867	3	NA	2	NA	3.00845e-05	2.04798e-05	4.91802e-05	25.369	8
P01624	23.48	8	NA	2	NA	8.73078e-05	0.00012748	0.000172399	19.0423	8
Q9HDC9	15.6267	7	NA	5	NA	0.000122002	8.83829e-05	6.94327e-05	16.4797	8
Q9HDC9-2	NA	NA	NA	NA	NA	NA	NA	NA	NA	8
H0Y512	NA	NA	NA	NA	NA	NA	NA	NA	NA	8
P23229	8.17333	12	NA	7	NA	0.000159355	0.000194786	0.000217532	8.88273	8
P23229-2	NA	NA	NA	NA	NA	NA	NA	NA	NA	8
P23229-3	NA	NA	NA	NA	NA	NA	NA	NA	NA	8
P23229-4	NA	NA	NA	NA	NA	NA	NA	NA	NA	8
P23229-5	NA	NA	NA	NA	NA	NA	NA	NA	NA	8
P23229-6	NA	NA	NA	NA	NA	NA	NA	NA	NA	8
P23229-9	NA	NA	NA	NA	NA	NA	NA	NA	NA	8
P05452	20.6267	4	NA	3	NA	4.1506e-05	3.83828e-05	8.10586e-05	25.6004	8
E9PHK0	NA	NA	NA	NA	NA	NA	NA	NA	NA	8
P19105	22.0267	10	NA	4	NA	0.000237847	0.000304964	0.000308663	8.10833	8
O14950	NA	NA	NA	NA	NA	NA	NA	NA	NA	8
J3QRS3	NA	NA	NA	NA	NA	NA	NA	NA	NA	8
P18428	6.55	2	NA	2	NA	1.5057e-05	6.06078e-06	NA	42.6002	8
A0A1B0GTC6	33.7033	4	NA	2	NA	0.00010554	5.25188e-05	0.000120683	22.2412	8
O75955	9.99333	3	NA	3	NA	2.52737e-05	3.66294e-05	3.83619e-05	12.2812	8
O75955-2	NA	NA	NA	NA	NA	NA	NA	NA	NA	8
A0A140T9R1	NA	NA	NA	NA	NA	NA	NA	NA	NA	8
P50148	9.37667	2	NA	2	NA	3.04187e-05	3.53077e-05	1.24988e-05	26.5897	8
P02654	37.7467	13	NA	7	NA	0.000627665	0.000471624	0.00065594	9.79537	8
K7ERI9	NA	NA	NA	NA	NA	NA	NA	NA	NA	8
P04792	36.5867	6	NA	4	NA	7.94546e-05	0.000137786	0.000121374	15.3866	8
A0A6Q8PGK1	NA	NA	NA	NA	NA	NA	NA	NA	NA	8
Q9Y6C2	7.84	8	NA	6	NA	0.000123876	8.68219e-05	8.10152e-05	13.8056	8
Q00610	4.57667	9	NA	7	NA	0.000123229	0.000125281	8.81549e-05	10.7359	8
Q00610-2	NA	NA	NA	NA	NA	NA	NA	NA	NA	8
A0A087WVQ6	NA	NA	NA	NA	NA	NA	NA	NA	NA	8
P47756	13.8367	6	NA	3	NA	0.000195989	0.000100412	0.000111293	22.2292	8
P47756-2	NA	NA	NA	NA	NA	NA	NA	NA	NA	8
B1AK87	NA	NA	NA	NA	NA	NA	NA	NA	NA	8
Q9UBW5	11.9767	7	NA	5	NA	6.83716e-05	7.91074e-05	0.000119153	17.3855	8
Q9UBW5-3	NA	NA	NA	NA	NA	NA	NA	NA	NA	8
S4R418	NA	NA	NA	NA	NA	NA	NA	NA	NA	8
Q15485	7.99	4	NA	2	NA	5.93419e-05	6.69903e-05	3.84178e-05	15.5504	8
Q06830	18.7633	4	NA	3	NA	4.11383e-05	3.18883e-05	6.9115e-05	23.6183	8
A0A0A0MSI0	NA	NA	NA	NA	NA	NA	NA	NA	NA	8
A0A0A0MRQ5	NA	NA	NA	NA	NA	NA	NA	NA	NA	8
P01717	25.89	6	NA	2	NA	0.000181718	NA	0.000158316	6.88234	8
A0A075B6K4	33.04	8	NA	3	NA	NA	0.000164158	NA	NA	8
P13987	30.47	7	NA	4	NA	0.000163419	0.000169929	0.0001995	6.25063	8
P13987-2	NA	NA	NA	NA	NA	NA	NA	NA	NA	8
A0A2U3TZL5	NA	NA	NA	NA	NA	NA	NA	NA	NA	8
E9PNW4	NA	NA	NA	NA	NA	NA	NA	NA	NA	8
P55056	21.52	11	NA	5	NA	0.000179862	0.000179531	0.000241722	10.3185	8
P11142	7.07	5	NA	3	NA	5.84922e-05	4.46455e-05	4.96255e-05	7.95218	8
P11142-2	NA	NA	NA	NA	NA	NA	NA	NA	NA	8
E9PI65	NA	NA	NA	NA	NA	NA	NA	NA	NA	8
P10809	13.4967	5	NA	4	NA	2.59918e-05	3.0552e-05	5.49691e-05	24.2014	8
A0A7I2V2X6	NA	NA	NA	NA	NA	NA	NA	NA	NA	8
A0A7I2YQK6	NA	NA	NA	NA	NA	NA	NA	NA	NA	8
A0A7I2V599	NA	NA	NA	NA	NA	NA	NA	NA	NA	8
Q14520	8.03667	6	NA	5	NA	0.000218184	0.000169468	0.00023501	9.46871	8
Q14520-2	NA	NA	NA	NA	NA	NA	NA	NA	NA	8
P30041	18.3	3	NA	3	NA	3.76693e-05	NA	NA	NA	8
P01019	7.77	8	NA	2	NA	0.000169925	0.000186591	0.000220348	7.71334	8
A0A7P0T8D1	NA	NA	NA	NA	NA	NA	NA	NA	NA	8
A0A7P0TBH1	NA	NA	NA	NA	NA	NA	NA	NA	NA	8
P48509	6.72	3	NA	2	NA	5.76035e-05	4.64445e-05	4.2397e-05	9.31459	8
E9PMR4	NA	NA	NA	NA	NA	NA	NA	NA	NA	8
K4DIA7	NA	NA	NA	NA	NA	NA	NA	NA	NA	8
E9PRJ3	NA	NA	NA	NA	NA	NA	NA	NA	NA	8
Q8TDB8	6.15333	4	NA	3	NA	7.1453e-05	0.000104756	9.94476e-05	11.2427	8
Q8TDB8-2	NA	NA	NA	NA	NA	NA	NA	NA	NA	8
Q8TDB8-4	NA	NA	NA	NA	NA	NA	NA	NA	NA	8
Q8TDB8-5	NA	NA	NA	NA	NA	NA	NA	NA	NA	8
P06576	11.9067	4	NA	4	NA	6.03126e-05	8.04742e-05	3.2571e-05	24.0301	8
P52907	12.3567	4	NA	2	NA	3.41377e-05	4.70095e-05	0.000165569	50.8647	8
Q04917	16.94	4	NA	4	NA	7.43956e-05	4.28917e-05	8.89705e-05	19.7778	8
Q03591	13.94	5	NA	3	NA	3.89465e-05	5.71619e-05	3.30109e-05	16.882	8
Q9NYL9	18.28	6	NA	4	NA	8.53047e-05	7.85082e-05	9.74569e-05	6.36397	8
H0YKU1	NA	NA	NA	NA	NA	NA	NA	NA	NA	8
H0YNJ8	NA	NA	NA	NA	NA	NA	NA	NA	NA	8
P68032	7.87	7	NA	3	NA	5.23041e-05	0.000104323	0.000241604	42.5359	8
P68133	NA	NA	NA	NA	NA	NA	NA	NA	NA	8
P62736	NA	NA	NA	NA	NA	NA	NA	NA	NA	8
P63267	NA	NA	NA	NA	NA	NA	NA	NA	NA	8
A0A140TA29	2.825	2	NA	2	NA	2.55181e-05	1.61724e-05	NA	22.4168	8
P15153	11.2833	2	NA	2	NA	3.00039e-05	2.54068e-05	5.11585e-06	37.8968	8
B1AH80	NA	NA	NA	NA	NA	NA	NA	NA	NA	8
B1AH77	NA	NA	NA	NA	NA	NA	NA	NA	NA	8
Q9NZN3	10.28	4	NA	4	NA	2.96385e-05	2.73423e-05	2.48104e-05	5.11417	8
P62873	10.98	2	NA	2	NA	3.0185e-05	2.80794e-05	1.44122e-05	20.409	8
P62873-2	NA	NA	NA	NA	NA	NA	NA	NA	NA	8
O95445	17.3767	9	NA	4	NA	0.000243734	0.000216157	0.000205312	5.15779	8
O95445-2	NA	NA	NA	NA	NA	NA	NA	NA	NA	8
Q5SRP5	NA	NA	NA	NA	NA	NA	NA	NA	NA	8
Q08722	7.74	7	NA	3	NA	0.000174776	9.26977e-05	0.000153982	17.5365	8
Q08722-2	NA	NA	NA	NA	NA	NA	NA	NA	NA	8
Q08722-3	NA	NA	NA	NA	NA	NA	NA	NA	NA	8
Q08722-4	NA	NA	NA	NA	NA	NA	NA	NA	NA	8
A0A2R8Y484	NA	NA	NA	NA	NA	NA	NA	NA	NA	8
P43652	6.73	6	NA	3	NA	4.24795e-05	7.46551e-05	0.000132984	31.7699	8
P35611	6.78667	6	NA	4	NA	5.81573e-05	4.63967e-05	5.1437e-05	6.55136	8
P35611-2	NA	NA	NA	NA	NA	NA	NA	NA	NA	8
P35611-3	NA	NA	NA	NA	NA	NA	NA	NA	NA	8
P35611-6	NA	NA	NA	NA	NA	NA	NA	NA	NA	8
E7EV99	NA	NA	NA	NA	NA	NA	NA	NA	NA	8
E7ENY0	NA	NA	NA	NA	NA	NA	NA	NA	NA	8
P07477	12.15	5	NA	3	NA	5.41728e-05	8.61403e-05	0.000141268	27.1007	8
P10606	21.96	5	NA	3	NA	0.000111855	3.16268e-05	4.64479e-05	38.9303	8
Q86YW5	15.0067	3	NA	2	NA	5.72844e-05	2.54263e-05	0.000101136	35.8126	8
Q86YW5-3	NA	NA	NA	NA	NA	NA	NA	NA	NA	8
P63261	4.53	3	NA	2	NA	0.000121931	9.96898e-05	0.000110633	5.7974	8
Q15149	1.02	13	NA	8	NA	0.000104782	NA	NA	NA	8
Q15149-2	NA	NA	NA	NA	NA	NA	NA	NA	NA	8
Q15149-3	NA	NA	NA	NA	NA	NA	NA	NA	NA	8
Q15149-4	NA	NA	NA	NA	NA	NA	NA	NA	NA	8
Q15149-5	NA	NA	NA	NA	NA	NA	NA	NA	NA	8
Q15149-6	NA	NA	NA	NA	NA	NA	NA	NA	NA	8
Q15149-7	NA	NA	NA	NA	NA	NA	NA	NA	NA	8
Q15149-8	NA	NA	NA	NA	NA	NA	NA	NA	NA	8
Q15149-9	NA	NA	NA	NA	NA	NA	NA	NA	NA	8
P07737	12.86	1	NA	1	NA	2.51195e-05	2.05554e-05	NA	9.9924	8
I3L3D5	NA	NA	NA	NA	NA	NA	NA	NA	NA	8
P04843	8.34667	4	NA	4	NA	7.20291e-05	7.42705e-05	4.63523e-05	13.9462	8
P07360	14.52	2	NA	2	NA	1.68211e-05	1.63073e-05	2.08568e-05	7.99403	8
O00299	7.47	1	NA	1	NA	1.70237e-05	NA	NA	NA	8
P25311	8.84	1	NA	1	NA	3.04362e-05	5.51143e-05	3.01604e-05	21.4475	8
H7BZJ8	NA	NA	NA	NA	NA	NA	NA	NA	NA	8
C9JEV0	NA	NA	NA	NA	NA	NA	NA	NA	NA	8
A0A0C4DH38	16.24	4	NA	2	NA	6.88938e-05	NA	7.33556e-05	3.13663	8
Q7L576	3.56667	5	NA	4	NA	0.000325267	2.22871e-05	0.000226703	46.612	8
P48059	6.46	5	NA	2	NA	0.00015304	0.000126445	7.9322e-05	18.0213	8
Q6FI13	28.46	2	NA	2	NA	1.22239e-05	3.0566e-05	2.72257e-05	24.1675	8
Q99878	NA	NA	NA	NA	NA	NA	NA	NA	NA	8
P0C0S8	NA	NA	NA	NA	NA	NA	NA	NA	NA	8
Q9BTM1	NA	NA	NA	NA	NA	NA	NA	NA	NA	8
P20671	NA	NA	NA	NA	NA	NA	NA	NA	NA	8
Q96KK5	NA	NA	NA	NA	NA	NA	NA	NA	NA	8
Q16777	NA	NA	NA	NA	NA	NA	NA	NA	NA	8
A0A0U1RR32	NA	NA	NA	NA	NA	NA	NA	NA	NA	8
A0A0U1RRH7	NA	NA	NA	NA	NA	NA	NA	NA	NA	8
H0YFX9	NA	NA	NA	NA	NA	NA	NA	NA	NA	8
P20674	10.4433	1	NA	1	NA	2.85752e-05	1.59459e-05	1.76656e-05	19.0768	8
H3BNX8	NA	NA	NA	NA	NA	NA	NA	NA	NA	8
O75915	13.12	3	NA	2	NA	2.80057e-05	4.44696e-05	4.67648e-05	14.8636	8
P07384	3.78	2	NA	2	NA	4.37467e-05	NA	7.73773e-06	69.9415	8
P46939	0.26	6	NA	2	NA	0.000132236	NA	NA	NA	8
P46939-2	NA	NA	NA	NA	NA	NA	NA	NA	NA	8
P07203	14.78	4	NA	2	NA	4.09337e-05	3.20704e-05	2.72237e-05	12.0145	8
P01772	21.94	4	NA	2	NA	0.000205147	0.000127004	0.000188986	13.7097	8
P0DP03	NA	NA	NA	NA	NA	NA	NA	NA	NA	8
P0DP02	NA	NA	NA	NA	NA	NA	NA	NA	NA	8
P01768	NA	NA	NA	NA	NA	NA	NA	NA	NA	8
P06312	14.88	2	NA	1	NA	3.5139e-05	9.85082e-06	6.2043e-05	42.2366	8
B7ZKJ8	1.71	3	NA	1	NA	0.000160206	0.000231849	0.000138647	15.9243	8
P61026	8.25	2	NA	2	NA	5.45245e-05	NA	9.01139e-06	71.6337	8
P00450	4.32	3	NA	3	NA	3.89317e-05	1.36046e-05	5.007e-05	31.5449	8
E9PFZ2	NA	NA	NA	NA	NA	NA	NA	NA	NA	8
A0A0J9YY99	16.24	2	NA	2	NA	2.48765e-05	NA	NA	NA	8
B7Z596	19.1533	6	NA	4	NA	0.00011054	0.000108852	5.50779e-05	19.9067	8
H7BYY1	NA	NA	NA	NA	NA	NA	NA	NA	NA	8
A0A0B4J1V0	15.97	5	NA	1	NA	0.000162503	0.000300787	0.000298008	17.9845	8
Q9NY65	4.08333	2	NA	1	NA	5.09928e-05	3.98173e-05	5.51137e-05	9.39441	8
C9J2C0	NA	NA	NA	NA	NA	NA	NA	NA	NA	8
A0A7P0T945	NA	NA	NA	NA	NA	NA	NA	NA	NA	8
P03952	5.27667	3	NA	3	NA	6.92636e-06	2.87383e-05	4.87571e-05	42.9245	8
H0YAC1	NA	NA	NA	NA	NA	NA	NA	NA	NA	8
P01782	18.9267	2	NA	1	NA	2.8881e-05	4.51966e-05	2.81193e-05	16.3502	8
A0A0A0MS15	NA	NA	NA	NA	NA	NA	NA	NA	NA	8
P62937	28.6867	5	NA	4	NA	0.000114834	7.86388e-05	0.000110522	11.2646	8
P35613-2	8.92	3	NA	2	NA	0.000121826	7.3784e-05	8.42638e-05	15.6334	8
A0A7P0TB04	NA	NA	NA	NA	NA	NA	NA	NA	NA	8
Q15762	5.95	1	NA	1	NA	1.66016e-05	1.80975e-05	NA	4.31107	8
J3QL19	NA	NA	NA	NA	NA	NA	NA	NA	NA	8
J3QRQ4	NA	NA	NA	NA	NA	NA	NA	NA	NA	8
J3QQW1	NA	NA	NA	NA	NA	NA	NA	NA	NA	8
Q27J81	1.54667	2	NA	1	NA	9.00242e-06	5.68982e-05	7.59457e-06	66.1472	8
Q27J81-2	NA	NA	NA	NA	NA	NA	NA	NA	NA	8
A0A6Q8PF44	NA	NA	NA	NA	NA	NA	NA	NA	NA	8
A0A6Q8PFW4	NA	NA	NA	NA	NA	NA	NA	NA	NA	8
A0A6Q8PGN3	NA	NA	NA	NA	NA	NA	NA	NA	NA	8
A0A6Q8PFB9	NA	NA	NA	NA	NA	NA	NA	NA	NA	8
A0A6Q8PH52	NA	NA	NA	NA	NA	NA	NA	NA	NA	8
P01701	20.5133	4	NA	1	NA	9.54604e-05	0.000114884	0.000133762	9.63988	8
P07359	3.22	4	NA	2	NA	4.04446e-05	6.38174e-05	2.43818e-05	26.6996	8
A0A0C4DGZ8	NA	NA	NA	NA	NA	NA	NA	NA	NA	8
P01861	13.7633	3	NA	3	NA	3.40611e-05	1.83835e-05	1.55837e-05	25.3553	8
A0A286YFJ8	NA	NA	NA	NA	NA	NA	NA	NA	NA	8
Q6PJW8	4.27667	2	NA	2	NA	7.81803e-06	2.48884e-05	3.77336e-05	36.9018	8
P01602	29.91	2	NA	2	NA	1.19107e-05	9.99688e-06	1.45663e-05	10.8971	8
Q9HBI1-2	6.71667	6	NA	4	NA	6.14119e-05	9.92315e-05	8.79456e-05	13.5277	8
P16070	2.51333	2	NA	2	NA	2.59222e-05	2.73427e-05	1.005e-05	26.2624	8
P16070-3	NA	NA	NA	NA	NA	NA	NA	NA	NA	8
P16070-4	NA	NA	NA	NA	NA	NA	NA	NA	NA	8
P16070-5	NA	NA	NA	NA	NA	NA	NA	NA	NA	8
P16070-6	NA	NA	NA	NA	NA	NA	NA	NA	NA	8
P16070-7	NA	NA	NA	NA	NA	NA	NA	NA	NA	8
P16070-8	NA	NA	NA	NA	NA	NA	NA	NA	NA	8
P16070-9	NA	NA	NA	NA	NA	NA	NA	NA	NA	8
P16070-10	NA	NA	NA	NA	NA	NA	NA	NA	NA	8
P16070-11	NA	NA	NA	NA	NA	NA	NA	NA	NA	8
P16070-12	NA	NA	NA	NA	NA	NA	NA	NA	NA	8
P16070-13	NA	NA	NA	NA	NA	NA	NA	NA	NA	8
P16070-14	NA	NA	NA	NA	NA	NA	NA	NA	NA	8
P16070-15	NA	NA	NA	NA	NA	NA	NA	NA	NA	8
P16070-16	NA	NA	NA	NA	NA	NA	NA	NA	NA	8
P16070-17	NA	NA	NA	NA	NA	NA	NA	NA	NA	8
P16070-18	NA	NA	NA	NA	NA	NA	NA	NA	NA	8
H0Y2P0	NA	NA	NA	NA	NA	NA	NA	NA	NA	8
H0YDW7	NA	NA	NA	NA	NA	NA	NA	NA	NA	8
H0YDX6	NA	NA	NA	NA	NA	NA	NA	NA	NA	8
H0YCV9	NA	NA	NA	NA	NA	NA	NA	NA	NA	8
H0YD13	NA	NA	NA	NA	NA	NA	NA	NA	NA	8
H0Y5E4	NA	NA	NA	NA	NA	NA	NA	NA	NA	8
P07358	3.72	1	NA	1	NA	7.44607e-06	7.7759e-06	NA	2.16675	8
F5GY80	NA	NA	NA	NA	NA	NA	NA	NA	NA	8
F5H7G1	NA	NA	NA	NA	NA	NA	NA	NA	NA	8
D9J307	12.2433	5	NA	3	NA	9.91582e-05	4.96077e-05	0.000232257	42.9376	8
Q12955	0.515	2	NA	2	NA	2.70686e-05	0.000117989	NA	62.679	8
O00161	20.8533	5	NA	4	NA	5.42341e-05	8.88097e-05	7.17108e-05	13.9433	8
O00161-2	NA	NA	NA	NA	NA	NA	NA	NA	NA	8
P23743-3	6.07	1	NA	1	NA	4.51995e-05	NA	NA	NA	8
A0A075B6S2	24.7233	2	NA	2	NA	6.54985e-06	3.12038e-05	2.20676e-05	36.0876	8
A2NJV5	NA	NA	NA	NA	NA	NA	NA	NA	NA	8
A0A0A0MRZ7	NA	NA	NA	NA	NA	NA	NA	NA	NA	8
A0A5H1ZRS9	NA	NA	NA	NA	NA	NA	NA	NA	NA	8
P24844	6.00667	4	NA	1	NA	6.00844e-05	5.87924e-05	4.17273e-05	11.0498	8
P24844-2	NA	NA	NA	NA	NA	NA	NA	NA	NA	8
Q6E0U4-3	6.82333	3	NA	2	NA	2.01191e-05	4.73831e-05	0.000164965	57.3506	8
Q6E0U4-5	NA	NA	NA	NA	NA	NA	NA	NA	NA	8
Q6E0U4-6	NA	NA	NA	NA	NA	NA	NA	NA	NA	8
Q6E0U4-7	NA	NA	NA	NA	NA	NA	NA	NA	NA	8
E7EMS7	NA	NA	NA	NA	NA	NA	NA	NA	NA	8
M0R3F8	NA	NA	NA	NA	NA	NA	NA	NA	NA	8
E9PAQ7	NA	NA	NA	NA	NA	NA	NA	NA	NA	8
A3EZ84	NA	NA	NA	NA	NA	NA	NA	NA	NA	8
C9J3V3	NA	NA	NA	NA	NA	NA	NA	NA	NA	8
Q6Q788	10.2	7	NA	4	NA	5.92337e-05	0.000105225	0.000131724	21.4497	8
A0A669KB69	NA	NA	NA	NA	NA	NA	NA	NA	NA	8
P61225	11.2	2	NA	2	NA	2.81373e-05	7.80665e-06	NA	56.5621	8
P61604	20.59	4	NA	2	NA	2.71292e-05	NA	4.43536e-05	24.0958	8
S4R3N1	NA	NA	NA	NA	NA	NA	NA	NA	NA	8
B8ZZL8	NA	NA	NA	NA	NA	NA	NA	NA	NA	8
Q562R1	4.79	4	NA	1	NA	0.00125576	0.000433363	NA	48.6879	8
Q16610	7.16	3	NA	2	NA	2.38689e-05	5.28357e-06	3.5334e-05	40.7323	8
Q16610-4	NA	NA	NA	NA	NA	NA	NA	NA	NA	8
Q14254	4.67	2	NA	2	NA	2.99308e-05	NA	2.87735e-05	1.97153	8
J3QLD9	NA	NA	NA	NA	NA	NA	NA	NA	NA	8
E7EMK3	NA	NA	NA	NA	NA	NA	NA	NA	NA	8
P01700	14.53	2	NA	1	NA	3.21693e-05	3.71385e-05	3.14721e-05	5.31055	8
P01699	NA	NA	NA	NA	NA	NA	NA	NA	NA	8
A0A075B6I6	14.41	2	NA	1	NA	4.78703e-05	1.40512e-05	1.27526e-05	46.1831	8
P01703	NA	NA	NA	NA	NA	NA	NA	NA	NA	8
Q6EMK4	1.53667	19	NA	1	NA	0.00155781	0.00179575	0.000727285	23.8087	8
P78371	5.05	2	NA	2	NA	9.90088e-06	NA	NA	NA	8
F5GWF6	NA	NA	NA	NA	NA	NA	NA	NA	NA	8
F8VQ14	NA	NA	NA	NA	NA	NA	NA	NA	NA	8
P60985	12.12	2	NA	1	NA	1.21089e-05	2.95576e-05	9.49516e-05	55.3683	8
P60985-2	NA	NA	NA	NA	NA	NA	NA	NA	NA	8
O14960	10.3733	4	NA	2	NA	6.30397e-05	5.95328e-05	5.53305e-05	3.75788	8
D6RD58	NA	NA	NA	NA	NA	NA	NA	NA	NA	8
Q96Q89	0.49	20	NA	1	NA	0.00453608	NA	0.00151243	49.9899	8
Q96Q89-2	0.7	22	NA	2	NA	NA	0.00327366	NA	NA	8
Q96Q89-3	NA	NA	NA	NA	NA	NA	NA	NA	NA	8
Q96Q89-4	NA	NA	NA	NA	NA	NA	NA	NA	NA	8
Q16555	7.08	2	NA	2	NA	2.6237e-05	NA	8.67961e-06	50.2839	8
Q16555-2	NA	NA	NA	NA	NA	NA	NA	NA	NA	8
A0A1C7CYX9	NA	NA	NA	NA	NA	NA	NA	NA	NA	8
O15145	17.42	3	NA	3	NA	4.49123e-05	NA	NA	NA	8
P0DP01	16.24	5	NA	2	NA	0.000165842	0.000103907	0.000407985	41.0673	8
P01743	NA	NA	NA	NA	NA	NA	NA	NA	NA	8
A0A0C4DH31	NA	NA	NA	NA	NA	NA	NA	NA	NA	8
A0A0C4DH33	NA	NA	NA	NA	NA	NA	NA	NA	NA	8
A0A0C4DH29	NA	NA	NA	NA	NA	NA	NA	NA	NA	8
P23083	NA	NA	NA	NA	NA	NA	NA	NA	NA	8
A0A087WYE8	NA	NA	NA	NA	NA	NA	NA	NA	NA	8
A0A075B7D0	NA	NA	NA	NA	NA	NA	NA	NA	NA	8
Q6UY14	1.39667	2	NA	1	NA	4.60471e-05	2.35574e-05	1.33236e-05	34.9632	8
Q6UY14-2	NA	NA	NA	NA	NA	NA	NA	NA	NA	8
Q6UY14-3	NA	NA	NA	NA	NA	NA	NA	NA	NA	8
A0A669KBE7	NA	NA	NA	NA	NA	NA	NA	NA	NA	8
P18859	22.22	1	NA	1	NA	1.32997e-05	NA	1.65868e-05	10.9985	8
P18859-2	NA	NA	NA	NA	NA	NA	NA	NA	NA	8
A8MUH2	NA	NA	NA	NA	NA	NA	NA	NA	NA	8
P01137	3.59	2	NA	2	NA	3.4778e-05	9.73945e-06	NA	56.2444	8
A0A7I2YQL8	NA	NA	NA	NA	NA	NA	NA	NA	NA	8
A0A499FJK2	NA	NA	NA	NA	NA	NA	NA	NA	NA	8
B5MCY1	0.72	2	NA	2	NA	7.36055e-05	NA	NA	NA	8
P07225	8.28	7	NA	5	NA	6.01396e-05	0.000117931	0.000206316	33.1732	8
A0A0S2Z4L3	NA	NA	NA	NA	NA	NA	NA	NA	NA	8
A0A3B3IRK9	NA	NA	NA	NA	NA	NA	NA	NA	NA	8
A0A3B3ISJ1	NA	NA	NA	NA	NA	NA	NA	NA	NA	8
G5E9F8	NA	NA	NA	NA	NA	NA	NA	NA	NA	8
O00194	13.4567	4	NA	4	NA	3.12357e-05	3.94127e-05	5.05232e-05	13.838	8
P08575	2.88333	3	NA	3	NA	7.41165e-05	1.96466e-05	2.75163e-05	42.0455	8
P08575-4	NA	NA	NA	NA	NA	NA	NA	NA	NA	8
P08575-5	NA	NA	NA	NA	NA	NA	NA	NA	NA	8
P08575-6	NA	NA	NA	NA	NA	NA	NA	NA	NA	8
P08575-7	NA	NA	NA	NA	NA	NA	NA	NA	NA	8
P08575-8	NA	NA	NA	NA	NA	NA	NA	NA	NA	8
P08575-9	NA	NA	NA	NA	NA	NA	NA	NA	NA	8
P08575-10	NA	NA	NA	NA	NA	NA	NA	NA	NA	8
P32119	9.09	1	NA	1	NA	3.6092e-06	NA	NA	NA	8
Q05639	5.4	4	NA	2	NA	6.13972e-05	NA	NA	NA	8
A0A2U3TZH3	NA	NA	NA	NA	NA	NA	NA	NA	NA	8
B9A064	9.03333	7	NA	2	NA	0.000406577	0.000261139	0.000298489	13.5401	8
A0A0B4J231	NA	NA	NA	NA	NA	NA	NA	NA	NA	8
P56385	14.49	3	NA	1	NA	6.91261e-05	5.45255e-05	3.69698e-05	17.3622	8
P23219	5.23333	4	NA	2	NA	3.41474e-05	2.67809e-05	3.78639e-05	9.88957	8
P23219-2	NA	NA	NA	NA	NA	NA	NA	NA	NA	8
P23219-3	NA	NA	NA	NA	NA	NA	NA	NA	NA	8
P23219-4	NA	NA	NA	NA	NA	NA	NA	NA	NA	8
P23219-5	NA	NA	NA	NA	NA	NA	NA	NA	NA	8
P23219-6	NA	NA	NA	NA	NA	NA	NA	NA	NA	8
A0A087X296	NA	NA	NA	NA	NA	NA	NA	NA	NA	8
A0A2R8YDM0	NA	NA	NA	NA	NA	NA	NA	NA	NA	8
Q9H4M9	4.31	1	NA	1	NA	1.05194e-05	NA	NA	NA	8
A0A024R571	NA	NA	NA	NA	NA	NA	NA	NA	NA	8
P17301	2.48667	2	NA	2	NA	9.59503e-05	3.76637e-05	5.78306e-05	26.7804	8
Q14165	4.11	3	NA	1	NA	2.36132e-05	2.01518e-05	2.01962e-05	5.3774	8
F5GX14	NA	NA	NA	NA	NA	NA	NA	NA	NA	8
Q92736	0.93	7	NA	5	NA	0.00015082	NA	NA	NA	8
Q92736-2	NA	NA	NA	NA	NA	NA	NA	NA	NA	8
O75083	2.86	3	NA	1	NA	2.87586e-05	3.81368e-05	3.5654e-05	8.20693	8
O75083-3	NA	NA	NA	NA	NA	NA	NA	NA	NA	8
D6RD66	NA	NA	NA	NA	NA	NA	NA	NA	NA	8
U3KQK0	9.04	5	NA	2	NA	0.00020618	7.46162e-05	0.000184788	26.2636	8
P01031	0.66	2	NA	1	NA	1.5739e-05	5.75002e-06	NA	46.484	8
O00264	9.05667	2	NA	1	NA	1.29396e-05	1.11196e-05	2.54982e-05	27.3632	8
P01762	16.24	2	NA	2	NA	2.59054e-05	3.83892e-05	2.36003e-05	15.6798	8
Q7Z745	0.543333	10	NA	1	NA	0.00152471	0.000970546	0.00107019	14.3508	8
Q7Z745-2	NA	NA	NA	NA	NA	NA	NA	NA	NA	8
F5GZ06	NA	NA	NA	NA	NA	NA	NA	NA	NA	8
P22352	10.6167	5	NA	3	NA	4.14059e-05	5.3662e-05	8.18515e-05	20.3039	8
A0A087X1J7	NA	NA	NA	NA	NA	NA	NA	NA	NA	8
Q00013	2.58	1	NA	1	NA	1.15992e-05	NA	1.05314e-05	4.82494	8
Q00013-2	NA	NA	NA	NA	NA	NA	NA	NA	NA	8
Q00013-3	NA	NA	NA	NA	NA	NA	NA	NA	NA	8
P04075	10.71	4	NA	3	NA	4.30345e-05	NA	NA	NA	8
P04075-2	NA	NA	NA	NA	NA	NA	NA	NA	NA	8
J3KPS3	NA	NA	NA	NA	NA	NA	NA	NA	NA	8
H3BQN4	NA	NA	NA	NA	NA	NA	NA	NA	NA	8
P49908	7.87333	7	NA	4	NA	3.51006e-05	0.000110939	0.000108779	29.3471	8
A0A182DWH7	NA	NA	NA	NA	NA	NA	NA	NA	NA	8
Q9Y5A7	2.36	4	NA	2	NA	0.000444202	0.000198125	NA	38.3102	8
Q9Y5A7-2	NA	NA	NA	NA	NA	NA	NA	NA	NA	8
O00429	3.12	2	NA	2	NA	1.64458e-05	NA	NA	NA	8
O00429-2	NA	NA	NA	NA	NA	NA	NA	NA	NA	8
O00429-3	NA	NA	NA	NA	NA	NA	NA	NA	NA	8
O00429-4	NA	NA	NA	NA	NA	NA	NA	NA	NA	8
O00429-5	NA	NA	NA	NA	NA	NA	NA	NA	NA	8
O00429-6	NA	NA	NA	NA	NA	NA	NA	NA	NA	8
O00429-7	NA	NA	NA	NA	NA	NA	NA	NA	NA	8
O00429-8	NA	NA	NA	NA	NA	NA	NA	NA	NA	8
O00429-9	NA	NA	NA	NA	NA	NA	NA	NA	NA	8
P04424	2.59	48	NA	1	NA	0.00250931	0.00268098	0.0023155	4.21959	8
P04424-2	NA	NA	NA	NA	NA	NA	NA	NA	NA	8
P04424-3	NA	NA	NA	NA	NA	NA	NA	NA	NA	8
F8W943	NA	NA	NA	NA	NA	NA	NA	NA	NA	8
A0A5F9ZHM8	NA	NA	NA	NA	NA	NA	NA	NA	NA	8
A0A5F9ZHC6	NA	NA	NA	NA	NA	NA	NA	NA	NA	8
Q8WZ42	0.24	9	NA	8	NA	0.000101801	0.000428051	NA	61.5738	8
Q8WZ42-2	NA	NA	NA	NA	NA	NA	NA	NA	NA	8
Q8WZ42-5	NA	NA	NA	NA	NA	NA	NA	NA	NA	8
Q8WZ42-8	NA	NA	NA	NA	NA	NA	NA	NA	NA	8
O15050	0.7	4	NA	2	NA	4.31854e-05	7.65728e-05	NA	27.879	8
A0A2R8YEM9	NA	NA	NA	NA	NA	NA	NA	NA	NA	8
Q8IZP0	4.23	2	NA	2	NA	1.73322e-05	5.50202e-06	NA	51.809	8
Q8IZP0-2	NA	NA	NA	NA	NA	NA	NA	NA	NA	8
Q8IZP0-3	NA	NA	NA	NA	NA	NA	NA	NA	NA	8
Q8IZP0-4	NA	NA	NA	NA	NA	NA	NA	NA	NA	8
Q8IZP0-5	NA	NA	NA	NA	NA	NA	NA	NA	NA	8
Q8IZP0-6	NA	NA	NA	NA	NA	NA	NA	NA	NA	8
Q8IZP0-7	NA	NA	NA	NA	NA	NA	NA	NA	NA	8
Q8IZP0-8	NA	NA	NA	NA	NA	NA	NA	NA	NA	8
Q8IZP0-9	NA	NA	NA	NA	NA	NA	NA	NA	NA	8
Q8IZP0-10	NA	NA	NA	NA	NA	NA	NA	NA	NA	8
Q8IZP0-12	NA	NA	NA	NA	NA	NA	NA	NA	NA	8
A0A0A0MRT6	NA	NA	NA	NA	NA	NA	NA	NA	NA	8
B6VEX4	NA	NA	NA	NA	NA	NA	NA	NA	NA	8
Q9BQE3	2.9	1	NA	1	NA	1.10477e-05	NA	NA	NA	8
F5H5D3	NA	NA	NA	NA	NA	NA	NA	NA	NA	8
Q13790	14.2133	4	NA	3	NA	2.47051e-05	6.88918e-05	6.39021e-05	26.6129	8
O95749	3	2	NA	1	NA	6.25962e-05	NA	NA	NA	8
O95749-2	NA	NA	NA	NA	NA	NA	NA	NA	NA	8
Q99439	11.4333	2	NA	2	NA	3.98747e-05	9.26877e-06	9.27991e-06	52.3769	8
Q99439-2	NA	NA	NA	NA	NA	NA	NA	NA	NA	8
B4DUT8	NA	NA	NA	NA	NA	NA	NA	NA	NA	8
A0A087X1X5	NA	NA	NA	NA	NA	NA	NA	NA	NA	8
B4DDF4	NA	NA	NA	NA	NA	NA	NA	NA	NA	8
A2VEC9	0.58	4	NA	3	NA	6.0696e-05	NA	NA	NA	8
P02786	1.84	1	NA	1	NA	9.10492e-06	NA	NA	NA	8
G3V0E5	NA	NA	NA	NA	NA	NA	NA	NA	NA	8
A6H8M9	2.79	2	NA	1	NA	4.00345e-05	9.58644e-05	6.54516e-05	24.0449	8
A6H8M9-2	NA	NA	NA	NA	NA	NA	NA	NA	NA	8
E9PFE8	NA	NA	NA	NA	NA	NA	NA	NA	NA	8
Q8IY82	2.06	1	NA	1	NA	2.27734e-05	NA	NA	NA	8
Q8IY82-2	NA	NA	NA	NA	NA	NA	NA	NA	NA	8
D3DSM0	4.21	2	NA	2	NA	2.73707e-05	NA	NA	NA	8
A0A494C0X7	NA	NA	NA	NA	NA	NA	NA	NA	NA	8
O14529	1.14	2	NA	2	NA	6.47486e-05	5.12926e-05	NA	11.5958	8
P63104	5.57667	1	NA	1	NA	1.82419e-05	6.25455e-06	8.87131e-06	32.7165	8
E5RGE1	NA	NA	NA	NA	NA	NA	NA	NA	NA	8
E5RIR4	NA	NA	NA	NA	NA	NA	NA	NA	NA	8
E7ESK7	NA	NA	NA	NA	NA	NA	NA	NA	NA	8
E7EX29	NA	NA	NA	NA	NA	NA	NA	NA	NA	8
E7EVZ2	NA	NA	NA	NA	NA	NA	NA	NA	NA	8
E9PD24	NA	NA	NA	NA	NA	NA	NA	NA	NA	8
Q8N699	11.91	2	NA	2	NA	1.46549e-05	NA	NA	NA	8
H0YDV5	NA	NA	NA	NA	NA	NA	NA	NA	NA	8
P78344	1.1	4	NA	2	NA	6.36046e-05	NA	7.22248e-05	6.34638	8
P78344-2	NA	NA	NA	NA	NA	NA	NA	NA	NA	8
H0YCH5	NA	NA	NA	NA	NA	NA	NA	NA	NA	8
H0Y3P2	NA	NA	NA	NA	NA	NA	NA	NA	NA	8
D3DQV9	NA	NA	NA	NA	NA	NA	NA	NA	NA	8
P10124	18.99	1	NA	1	NA	7.37204e-06	NA	NA	NA	8
P52179	1.065	2	NA	2	NA	3.86953e-05	2.46268e-05	NA	22.2174	8
P52179-2	NA	NA	NA	NA	NA	NA	NA	NA	NA	8
A8MX12	NA	NA	NA	NA	NA	NA	NA	NA	NA	8
P0CW27	4.33	1	NA	1	NA	3.26145e-05	2.57997e-05	NA	11.6664	8
P14625	4.67	4	NA	3	NA	3.40846e-05	2.03918e-05	NA	25.1353	8
A0A7P0T823	NA	NA	NA	NA	NA	NA	NA	NA	NA	8
H0YIV0	NA	NA	NA	NA	NA	NA	NA	NA	NA	8
A0A7P0TAE1	NA	NA	NA	NA	NA	NA	NA	NA	NA	8
A0A7P0T917	NA	NA	NA	NA	NA	NA	NA	NA	NA	8
A0A087WT78	NA	NA	NA	NA	NA	NA	NA	NA	NA	8
A0A7P0TAT8	NA	NA	NA	NA	NA	NA	NA	NA	NA	8
Q8NF91	0.58	10	NA	6	NA	0.000615162	0.000699638	NA	6.42503	8
Q8NF91-4	NA	NA	NA	NA	NA	NA	NA	NA	NA	8
P56470	4.33	10	NA	1	NA	0.000847409	0.00186917	0.00220769	24.9087	8
M0QZ93	NA	NA	NA	NA	NA	NA	NA	NA	NA	8
P30101	6.53	5	NA	3	NA	2.45007e-05	2.36789e-05	2.5922e-05	2.65252	8
P16671	5.505	4	NA	2	NA	3.87657e-05	3.71304e-05	NA	2.1547	8
P16671-2	NA	NA	NA	NA	NA	NA	NA	NA	NA	8
P16671-3	NA	NA	NA	NA	NA	NA	NA	NA	NA	8
P16671-4	NA	NA	NA	NA	NA	NA	NA	NA	NA	8
E7EU05	NA	NA	NA	NA	NA	NA	NA	NA	NA	8
E9PLT1	NA	NA	NA	NA	NA	NA	NA	NA	NA	8
P04217	7.67833	8	NA	2	NA	0.000427541	0.000468743	0.000435234	2.84976	8
Q9Y4C1	2.27	2	NA	2	NA	5.94937e-05	0.000109385	NA	29.5426	8
Q9Y6M7-3	1.47	3	NA	2	NA	2.90811e-05	NA	NA	NA	8
Q9Y6M7-6	NA	NA	NA	NA	NA	NA	NA	NA	NA	8
Q9Y6M7-7	NA	NA	NA	NA	NA	NA	NA	NA	NA	8
Q9Y6M7-8	NA	NA	NA	NA	NA	NA	NA	NA	NA	8
Q9Y6M7-13	NA	NA	NA	NA	NA	NA	NA	NA	NA	8
Q99459	1.62	4	NA	2	NA	6.64462e-05	NA	NA	NA	8
Q8N6G6	1.15333	4	NA	2	NA	3.76256e-05	4.36538e-05	0.000123141	40.4395	8
A0A7P0T9B9	NA	NA	NA	NA	NA	NA	NA	NA	NA	8
Q2NKX8	1.76	8	NA	1	NA	0.00646361	0.00431115	0.00190612	31.1407	8
B5MDQ0	NA	NA	NA	NA	NA	NA	NA	NA	NA	8
Q9ULE4	1.7	1	NA	1	NA	1.75134e-05	NA	NA	NA	8
Q69YN2	1.86	1	NA	1	NA	5.68856e-05	NA	NA	NA	8
A0A0S2Z5Q6	NA	NA	NA	NA	NA	NA	NA	NA	NA	8
A0A286YEP9	NA	NA	NA	NA	NA	NA	NA	NA	NA	8
A0A286YF56	NA	NA	NA	NA	NA	NA	NA	NA	NA	8
Q8NB46	1.67	1	NA	1	NA	2.52606e-05	5.93804e-05	5.064e-05	22.6917	8
O43294	3.03667	1	NA	1	NA	6.47691e-06	6.91599e-06	3.95448e-05	62.0551	8
O43294-2	NA	NA	NA	NA	NA	NA	NA	NA	NA	8
Q14697	1.59	1	NA	1	NA	8.23564e-06	NA	NA	NA	8
Q14697-2	NA	NA	NA	NA	NA	NA	NA	NA	NA	8
F5H6X6	NA	NA	NA	NA	NA	NA	NA	NA	NA	8
E9PKU7	NA	NA	NA	NA	NA	NA	NA	NA	NA	8
Q9HCE1	0.9	2	NA	2	NA	0.000212571	NA	NA	NA	8
Q9HCE1-2	NA	NA	NA	NA	NA	NA	NA	NA	NA	8
Q99969	11.04	2	NA	1	NA	2.73385e-05	NA	NA	NA	8
E9PG32	0.89	4	NA	3	NA	0.000256084	0.000296191	7.16296e-05	33.2481	8
P27348	8.57	1	NA	1	NA	8.78473e-06	7.56681e-05	7.61105e-06	73.2946	8
E9PG15	NA	NA	NA	NA	NA	NA	NA	NA	NA	8
Q12965	0.9	25	NA	1	NA	0.000310629	0.000283077	0.000196684	13.028	8
H0YNQ8	NA	NA	NA	NA	NA	NA	NA	NA	NA	8
H0YLJ4	NA	NA	NA	NA	NA	NA	NA	NA	NA	8
P53396	1.86	2	NA	2	NA	1.16453e-05	NA	7.98182e-06	18.6654	8
P53396-2	NA	NA	NA	NA	NA	NA	NA	NA	NA	8
P53396-3	NA	NA	NA	NA	NA	NA	NA	NA	NA	8
Q9NUQ3	1.7	6	NA	1	NA	0.000689472	0.000839715	0.000603525	9.70863	8
P24593	6.99	3	NA	2	NA	2.45758e-05	NA	NA	NA	8
Q8IY37	0.86	22	NA	1	NA	0.000626017	0.000572958	0.00130654	28.2792	8
F5H3Y4	NA	NA	NA	NA	NA	NA	NA	NA	NA	8
Q6UB98	0.48	3	NA	1	NA	0.000411348	NA	0.000215628	31.2164	8
Q6UB98-2	NA	NA	NA	NA	NA	NA	NA	NA	NA	8
Q5VWK0	3.76	5	NA	2	NA	0.000198424	0.000143755	0.000163849	9.46494	8
Q5VWK0-2	NA	NA	NA	NA	NA	NA	NA	NA	NA	8
Q96M43	NA	NA	NA	NA	NA	NA	NA	NA	NA	8
A0A087WVM6	NA	NA	NA	NA	NA	NA	NA	NA	NA	8
Q8NE28	0.833333	2	NA	1	NA	3.4404e-05	6.85105e-05	6.97885e-05	20.1288	8
Q8NEJ9	3.17	3	NA	1	NA	0.000189803	7.39016e-05	0.000643982	57.4948	8
A0A075B6I9	21.37	4	NA	2	NA	9.93184e-05	NA	NA	NA	8
O94966-5	2.33	4	NA	4	NA	9.71922e-05	NA	NA	NA	8
O94966-6	NA	NA	NA	NA	NA	NA	NA	NA	NA	8
P08493	10.68	3	NA	1	NA	3.83949e-05	4.04369e-05	7.87525e-05	24.9875	8
P08493-2	NA	NA	NA	NA	NA	NA	NA	NA	NA	8
Q15365	7.02	2	NA	2	NA	1.63121e-05	NA	NA	NA	8
O14513	0.736667	3	NA	1	NA	0.000262609	9.53511e-05	0.000182976	26.7878	8
A0A0A0MS79	NA	NA	NA	NA	NA	NA	NA	NA	NA	8
Q01518	2.32	1	NA	1	NA	5.83843e-06	NA	NA	NA	8
Q01518-2	NA	NA	NA	NA	NA	NA	NA	NA	NA	8
Q9Y3T9	4.67	4	NA	4	NA	3.23608e-05	NA	NA	NA	8
O76074	1.14	2	NA	1	NA	1.17225e-05	1.08892e-05	1.45013e-05	8.82695	8
O76074-2	NA	NA	NA	NA	NA	NA	NA	NA	NA	8
Q9HB21	1.24	2	NA	1	NA	0.00039033	0.000351922	NA	5.17453	8
P07947	5.52333	3	NA	3	NA	3.20988e-05	1.51528e-05	7.2018e-05	42.3986	8
O75533	1.42	3	NA	2	NA	4.23169e-05	3.47101e-05	NA	9.87549	8
Q96Q15	0.3	3	NA	2	NA	8.30956e-05	NA	NA	NA	8
Q96Q15-2	NA	NA	NA	NA	NA	NA	NA	NA	NA	8
O00139	3.4	2	NA	2	NA	1.77748e-05	NA	NA	NA	8
O00139-1	NA	NA	NA	NA	NA	NA	NA	NA	NA	8
O00139-2	NA	NA	NA	NA	NA	NA	NA	NA	NA	8
O00139-4	NA	NA	NA	NA	NA	NA	NA	NA	NA	8
O00139-5	NA	NA	NA	NA	NA	NA	NA	NA	NA	8
A0A6Q8PH57	NA	NA	NA	NA	NA	NA	NA	NA	NA	8
A0A6Q8PGH7	NA	NA	NA	NA	NA	NA	NA	NA	NA	8
A0A6Q8PGG1	NA	NA	NA	NA	NA	NA	NA	NA	NA	8
A0A6Q8PFA6	NA	NA	NA	NA	NA	NA	NA	NA	NA	8
A0A6Q8PG37	NA	NA	NA	NA	NA	NA	NA	NA	NA	8
ALBU_BOVIN	4.775	8	NA	3	NA	3.87028e-05	NA	0.000112383	48.767	8
P35612	3.26333	3	NA	2	NA	2.69905e-05	4.02981e-05	3.69834e-05	11.5071	8
P35612-2	NA	NA	NA	NA	NA	NA	NA	NA	NA	8
P35612-3	NA	NA	NA	NA	NA	NA	NA	NA	NA	8
P35612-4	NA	NA	NA	NA	NA	NA	NA	NA	NA	8
P35612-8	NA	NA	NA	NA	NA	NA	NA	NA	NA	8
P35612-9	NA	NA	NA	NA	NA	NA	NA	NA	NA	8
P49768	5.14	1	NA	1	NA	2.97098e-05	NA	NA	NA	8
P49768-2	NA	NA	NA	NA	NA	NA	NA	NA	NA	8
P49768-6	NA	NA	NA	NA	NA	NA	NA	NA	NA	8
P49768-7	NA	NA	NA	NA	NA	NA	NA	NA	NA	8
E7ES96	NA	NA	NA	NA	NA	NA	NA	NA	NA	8
P22234	2.59	2	NA	1	NA	2.42465e-05	2.48652e-05	NA	1.25971	8
P22234-2	NA	NA	NA	NA	NA	NA	NA	NA	NA	8
E9PBS1	NA	NA	NA	NA	NA	NA	NA	NA	NA	8
P06681	2.92667	3	NA	2	NA	8.06156e-06	5.02033e-05	0.000115189	53.8906	8
P06681-2	NA	NA	NA	NA	NA	NA	NA	NA	NA	8
P06681-3	NA	NA	NA	NA	NA	NA	NA	NA	NA	8
A0A0G2JL69	NA	NA	NA	NA	NA	NA	NA	NA	NA	8
H0Y3H6	NA	NA	NA	NA	NA	NA	NA	NA	NA	8
A0A0G2JIE7	NA	NA	NA	NA	NA	NA	NA	NA	NA	8
B4DQI1	NA	NA	NA	NA	NA	NA	NA	NA	NA	8
P10275	0.98	3	NA	1	NA	0.000125209	NA	NA	NA	8
P48740	2.72	4	NA	2	NA	7.24332e-05	2.56412e-05	NA	47.7107	8
P48740-2	NA	NA	NA	NA	NA	NA	NA	NA	NA	8
P48740-3	NA	NA	NA	NA	NA	NA	NA	NA	NA	8
P48740-4	NA	NA	NA	NA	NA	NA	NA	NA	NA	8
F8W876	NA	NA	NA	NA	NA	NA	NA	NA	NA	8
Q92619	3.385	3	NA	2	NA	5.39833e-06	NA	4.86897e-05	80.0387	8
Q92619-2	NA	NA	NA	NA	NA	NA	NA	NA	NA	8
K7ES98	NA	NA	NA	NA	NA	NA	NA	NA	NA	8
K7EM85	NA	NA	NA	NA	NA	NA	NA	NA	NA	8
K7ES92	NA	NA	NA	NA	NA	NA	NA	NA	NA	8
F5H1R4	NA	NA	NA	NA	NA	NA	NA	NA	NA	8
Q9H000	2.04	3	NA	2	NA	5.1746e-05	NA	4.64275e-05	5.41747	8
Q9H000-2	NA	NA	NA	NA	NA	NA	NA	NA	NA	8
C9J494	NA	NA	NA	NA	NA	NA	NA	NA	NA	8
A0A7I2YQI0	1.22	2	NA	1	NA	NA	4.85145e-05	NA	NA	8
A0A7I2V5D2	NA	NA	NA	NA	NA	NA	NA	NA	NA	8
P20851	7.93333	3	NA	2	NA	4.04348e-05	0.000163649	8.46015e-05	37.4534	8
P20851-2	NA	NA	NA	NA	NA	NA	NA	NA	NA	8
Q9UGM5	6.81	2	NA	2	NA	2.66199e-05	NA	NA	NA	8
Q9UGM5-2	NA	NA	NA	NA	NA	NA	NA	NA	NA	8
Q07912	2.31	3	NA	3	NA	3.68241e-05	NA	NA	NA	8
Q07912-3	NA	NA	NA	NA	NA	NA	NA	NA	NA	8
A0A5F9ZHJ2	NA	NA	NA	NA	NA	NA	NA	NA	NA	8
O75093	0.716667	4	NA	2	NA	0.000111788	6.05024e-05	0.000129155	20.5099	8
O00182	6.76	6	NA	3	NA	0.00155359	NA	NA	NA	8
O00182-6	NA	NA	NA	NA	NA	NA	NA	NA	NA	8
Q92623	2.7	1	NA	1	NA	3.24185e-05	NA	NA	NA	8
P22681	1.99	1	NA	1	NA	3.9707e-05	NA	NA	NA	8
Q13191	NA	NA	NA	NA	NA	NA	NA	NA	NA	8
Q13191-2	NA	NA	NA	NA	NA	NA	NA	NA	NA	8
Q13191-3	NA	NA	NA	NA	NA	NA	NA	NA	NA	8
A0A2R8Y8D8	NA	NA	NA	NA	NA	NA	NA	NA	NA	8
A0A2R8Y5E1	NA	NA	NA	NA	NA	NA	NA	NA	NA	8
A0A0U1RR39	NA	NA	NA	NA	NA	NA	NA	NA	NA	8
A0A2R8YFD4	NA	NA	NA	NA	NA	NA	NA	NA	NA	8
A0A0U1RQX8	NA	NA	NA	NA	NA	NA	NA	NA	NA	8
A0A1B0GW38	NA	NA	NA	NA	NA	NA	NA	NA	NA	8
P59666	9.57	3	NA	1	NA	2.27712e-05	NA	NA	NA	8
P59665	NA	NA	NA	NA	NA	NA	NA	NA	NA	8
Q9NU22	0.385	12	NA	2	NA	0.000397834	NA	0.00013822	48.4306	8
Q7Z602	3.28	3	NA	1	NA	8.08613e-05	NA	NA	NA	8
Q9UPR3	2.85	2	NA	2	NA	3.21461e-05	NA	NA	NA	8
A0A1B0GTD6	27.12	1	NA	1	NA	1.95625e-05	NA	NA	NA	8
Q5TGP6	1.75	3	NA	2	NA	0.000181256	NA	NA	NA	8
Q5TGP6-2	NA	NA	NA	NA	NA	NA	NA	NA	NA	8
A0A0C4DH25	7.76	1	NA	1	NA	2.81501e-05	NA	NA	NA	8
Q9H7P6	3.45	1	NA	1	NA	3.08765e-05	NA	NA	NA	8
Q9Y2J8	2.56	1	NA	1	NA	6.01262e-05	NA	NA	NA	8
Q9Y2J8-2	NA	NA	NA	NA	NA	NA	NA	NA	NA	8
P00740	4.99	3	NA	2	NA	2.17566e-05	NA	NA	NA	8
Q9NQC3	3.06	4	NA	2	NA	6.99919e-05	6.40658e-05	NA	4.42056	8
Q70J99	1.8	1	NA	1	NA	8.43924e-06	8.43482e-06	2.16378e-05	34.2772	8
Q70J99-2	NA	NA	NA	NA	NA	NA	NA	NA	NA	8
Q70J99-3	NA	NA	NA	NA	NA	NA	NA	NA	NA	8
K7EQ37	NA	NA	NA	NA	NA	NA	NA	NA	NA	8
K7EIH3	NA	NA	NA	NA	NA	NA	NA	NA	NA	8
P15814	3.76	4	NA	1	NA	9.2626e-05	NA	NA	NA	8
C9JEE0	NA	NA	NA	NA	NA	NA	NA	NA	NA	8
Q7Z2Z1	0.42	1	NA	1	NA	2.27102e-05	NA	NA	NA	8
Q7Z2Z1-2	NA	NA	NA	NA	NA	NA	NA	NA	NA	8
Q9Y592	0.86	1	NA	1	NA	4.16287e-05	NA	NA	NA	8
Q9Y592-2	NA	NA	NA	NA	NA	NA	NA	NA	NA	8
A0A0C4DH42	16.38	2	NA	1	NA	5.04049e-05	9.5896e-06	6.79615e-05	40.5389	8
A0A1B0GU45	0.48	1	NA	1	NA	8.14524e-05	5.74673e-05	8.63061e-05	11.8744	8
P23142	1.42	1	NA	1	NA	1.01664e-05	NA	NA	NA	8
P23142-2	NA	NA	NA	NA	NA	NA	NA	NA	NA	8
P23142-3	NA	NA	NA	NA	NA	NA	NA	NA	NA	8
P23142-4	NA	NA	NA	NA	NA	NA	NA	NA	NA	8
B1AHL2	NA	NA	NA	NA	NA	NA	NA	NA	NA	8
Q9Y3V2-3	7.57	2	NA	1	NA	8.69806e-06	2.49758e-05	NA	48.3394	8
P01011	2.36	1	NA	1	NA	1.01478e-05	NA	NA	NA	8
G3V3A0	NA	NA	NA	NA	NA	NA	NA	NA	NA	8
Q6IPX3	4.5	2	NA	1	NA	5.65681e-05	NA	NA	NA	8
Q969E4	NA	NA	NA	NA	NA	NA	NA	NA	NA	8
P02671-2	NA	NA	NA	NA	NA	NA	NA	NA	NA	8
P16157-14	NA	NA	NA	NA	NA	NA	NA	NA	NA	8
P10909	62.81	358	NA	75	NA	NA	0.0298217	0.0312785	2.38436	8
P10909-5	NA	NA	NA	NA	NA	NA	NA	NA	NA	8
P10909-6	NA	NA	NA	NA	NA	NA	NA	NA	NA	8
TRFE_HUMAN	NA	NA	NA	NA	NA	NA	NA	NA	NA	8
P08514	33.255	90	NA	31	NA	NA	0.00557137	0.00575324	1.60596	8
P08514-3	NA	NA	NA	NA	NA	NA	NA	NA	NA	8
G3V1V0	90.06	53	NA	17	NA	NA	0.00348934	NA	NA	8
Q14766	16.73	25	NA	17	NA	NA	0.000295003	NA	NA	8
Q14766-2	NA	NA	NA	NA	NA	NA	NA	NA	NA	8
Q14766-4	NA	NA	NA	NA	NA	NA	NA	NA	NA	8
Q14766-5	NA	NA	NA	NA	NA	NA	NA	NA	NA	8
E7EV71	NA	NA	NA	NA	NA	NA	NA	NA	NA	8
HBB_HUMAN	NA	NA	NA	NA	NA	NA	NA	NA	NA	8
E7EUI6	NA	NA	NA	NA	NA	NA	NA	NA	NA	8
A0A7I2V2F9	NA	NA	NA	NA	NA	NA	NA	NA	NA	8
Q15942-2	NA	NA	NA	NA	NA	NA	NA	NA	NA	8
A0A1W2PR61	10.46	5	NA	3	NA	NA	6.06623e-05	NA	NA	8
A0A0G2JPD3	NA	NA	NA	NA	NA	NA	NA	NA	NA	8
A0A140T8W8	NA	NA	NA	NA	NA	NA	NA	NA	NA	8
A0A140T8Y4	NA	NA	NA	NA	NA	NA	NA	NA	NA	8
Q5SPM2	NA	NA	NA	NA	NA	NA	NA	NA	NA	8
P04217-2	NA	NA	NA	NA	NA	NA	NA	NA	NA	8
P61769	22.69	2	NA	2	NA	NA	2.71557e-05	2.16925e-05	11.184	8
A0A2R8Y6B6	NA	NA	NA	NA	NA	NA	NA	NA	NA	8
P11169	NA	NA	NA	NA	NA	NA	NA	NA	NA	8
Q9UBW5-2	NA	NA	NA	NA	NA	NA	NA	NA	NA	8
P14543	2.77	2	NA	2	NA	NA	1.85445e-05	6.03209e-06	50.9118	8
P14543-2	NA	NA	NA	NA	NA	NA	NA	NA	NA	8
P50552	9.21	2	NA	2	NA	NA	3.61943e-05	3.45666e-05	2.30031	8
B1AK88	NA	NA	NA	NA	NA	NA	NA	NA	NA	8
H0YD17	NA	NA	NA	NA	NA	NA	NA	NA	NA	8
H0Y8D1	NA	NA	NA	NA	NA	NA	NA	NA	NA	8
E9PKE3	NA	NA	NA	NA	NA	NA	NA	NA	NA	8
H7C5R1	NA	NA	NA	NA	NA	NA	NA	NA	NA	8
A0A7P0TA52	NA	NA	NA	NA	NA	NA	NA	NA	NA	8
P00488	4.1	3	NA	2	NA	NA	2.58077e-05	4.19914e-05	23.8701	8
Q08431	3.88	1	NA	1	NA	NA	4.27594e-06	NA	NA	8
Q08431-3	NA	NA	NA	NA	NA	NA	NA	NA	NA	8
Q08431-4	NA	NA	NA	NA	NA	NA	NA	NA	NA	8
H0YKS8	NA	NA	NA	NA	NA	NA	NA	NA	NA	8
E9PB77	NA	NA	NA	NA	NA	NA	NA	NA	NA	8
E7EMF1	NA	NA	NA	NA	NA	NA	NA	NA	NA	8
E7ESP4	NA	NA	NA	NA	NA	NA	NA	NA	NA	8
A0A0J9YXX1	21.37	4	NA	3	NA	NA	5.16374e-05	NA	NA	8
P05141	7.38	1	NA	1	NA	NA	5.53114e-06	4.95919e-06	5.45214	8
O14983	2.1	3	NA	2	NA	NA	1.84555e-05	8.36128e-06	37.6414	8
O14983-2	NA	NA	NA	NA	NA	NA	NA	NA	NA	8
O14983-3	NA	NA	NA	NA	NA	NA	NA	NA	NA	8
Q96NZ9	13.91	1	NA	1	NA	NA	1.06822e-05	NA	NA	8
Q96NZ9-2	NA	NA	NA	NA	NA	NA	NA	NA	NA	8
Q96NZ9-3	NA	NA	NA	NA	NA	NA	NA	NA	NA	8
Q96NZ9-4	NA	NA	NA	NA	NA	NA	NA	NA	NA	8
H7BY64	NA	NA	NA	NA	NA	NA	NA	NA	NA	8
P09496-2	17.89	2	NA	2	NA	NA	1.25595e-05	NA	NA	8
P09496-5	NA	NA	NA	NA	NA	NA	NA	NA	NA	8
P61160	5.84	1	NA	1	NA	NA	7.13444e-06	NA	NA	8
P61160-2	NA	NA	NA	NA	NA	NA	NA	NA	NA	8
A0A1B0GWD0	NA	NA	NA	NA	NA	NA	NA	NA	NA	8
Q8WZ42-4	NA	NA	NA	NA	NA	NA	NA	NA	NA	8
Q8WZ42-7	NA	NA	NA	NA	NA	NA	NA	NA	NA	8
Q8WZ42-11	NA	NA	NA	NA	NA	NA	NA	NA	NA	8
Q8WZ42-12	NA	NA	NA	NA	NA	NA	NA	NA	NA	8
Q8WZ42-13	NA	NA	NA	NA	NA	NA	NA	NA	NA	8
A0A0A0MTS7	NA	NA	NA	NA	NA	NA	NA	NA	NA	8
P80748	22.22	2	NA	2	NA	NA	1.21921e-05	1.28759e-05	2.72797	8
P08319	8.155	4	NA	2	NA	NA	6.01903e-05	1.37719e-05	62.7597	8
P08319-2	NA	NA	NA	NA	NA	NA	NA	NA	NA	8
A0A0D9SFB5	NA	NA	NA	NA	NA	NA	NA	NA	NA	8
Q8WWI5	2.13	1	NA	1	NA	NA	8.92888e-06	NA	NA	8
Q8WWI5-2	NA	NA	NA	NA	NA	NA	NA	NA	NA	8
Q8WWI5-3	NA	NA	NA	NA	NA	NA	NA	NA	NA	8
Q16772	5.41	3	NA	2	NA	NA	3.63554e-05	NA	NA	8
P63000	20.05	6	NA	4	NA	NA	4.06849e-05	5.38007e-05	13.8813	8
P63000-2	NA	NA	NA	NA	NA	NA	NA	NA	NA	8
E9PKH0	NA	NA	NA	NA	NA	NA	NA	NA	NA	8
A0A140TA68	NA	NA	NA	NA	NA	NA	NA	NA	NA	8
A0A075B788	NA	NA	NA	NA	NA	NA	NA	NA	NA	8
A0A140TA77	NA	NA	NA	NA	NA	NA	NA	NA	NA	8
A0A0G2JNW2	NA	NA	NA	NA	NA	NA	NA	NA	NA	8
M3ZCP1	NA	NA	NA	NA	NA	NA	NA	NA	NA	8
A0A140TA21	8.93	1	NA	1	NA	NA	9.66497e-06	NA	NA	8
A0A140T9D4	NA	NA	NA	NA	NA	NA	NA	NA	NA	8
Q5SS57	NA	NA	NA	NA	NA	NA	NA	NA	NA	8
P21817	0.56	3	NA	3	NA	NA	5.67473e-05	NA	NA	8
P21817-2	NA	NA	NA	NA	NA	NA	NA	NA	NA	8
P21817-3	NA	NA	NA	NA	NA	NA	NA	NA	NA	8
A0A140TA13	NA	NA	NA	NA	NA	NA	NA	NA	NA	8
A0A7P0TAY2	NA	NA	NA	NA	NA	NA	NA	NA	NA	8
P04278	4.73	1	NA	1	NA	NA	6.19019e-06	8.47317e-06	15.5693	8
P04278-2	NA	NA	NA	NA	NA	NA	NA	NA	NA	8
P04278-3	NA	NA	NA	NA	NA	NA	NA	NA	NA	8
P04278-4	NA	NA	NA	NA	NA	NA	NA	NA	NA	8
B0FWH6	NA	NA	NA	NA	NA	NA	NA	NA	NA	8
B0FWH5	NA	NA	NA	NA	NA	NA	NA	NA	NA	8
A0A0C4DGN2	NA	NA	NA	NA	NA	NA	NA	NA	NA	8
I3L4B9	NA	NA	NA	NA	NA	NA	NA	NA	NA	8
I3L2F1	NA	NA	NA	NA	NA	NA	NA	NA	NA	8
I3L2X4	NA	NA	NA	NA	NA	NA	NA	NA	NA	8
B4DYU0	NA	NA	NA	NA	NA	NA	NA	NA	NA	8
I3L1J1	NA	NA	NA	NA	NA	NA	NA	NA	NA	8
I3L145	NA	NA	NA	NA	NA	NA	NA	NA	NA	8
H3BRI0	NA	NA	NA	NA	NA	NA	NA	NA	NA	8
P19652	10.45	4	NA	2	NA	NA	2.07954e-05	2.9919e-05	17.9901	8
Q2Y0W8	0.46	1	NA	1	NA	NA	8.26717e-06	NA	NA	8
Q2Y0W8-2	NA	NA	NA	NA	NA	NA	NA	NA	NA	8
Q2Y0W8-3	NA	NA	NA	NA	NA	NA	NA	NA	NA	8
Q2Y0W8-4	NA	NA	NA	NA	NA	NA	NA	NA	NA	8
Q2Y0W8-5	NA	NA	NA	NA	NA	NA	NA	NA	NA	8
Q9UL03	0.56	2	NA	1	NA	NA	3.91841e-05	NA	NA	8
Q9UL03-3	1.03	4	NA	2	NA	NA	NA	8.09175e-05	NA	8
Q5JSJ4	NA	NA	NA	NA	NA	NA	NA	NA	NA	8
A0A1W2PPI5	NA	NA	NA	NA	NA	NA	NA	NA	NA	8
P32942	2.65	2	NA	2	NA	NA	9.74188e-06	3.56779e-05	57.1029	8
K7EP52	NA	NA	NA	NA	NA	NA	NA	NA	NA	8
K7ERN2	NA	NA	NA	NA	NA	NA	NA	NA	NA	8
P51553-2	3.42	4	NA	1	NA	NA	1.94862e-05	NA	NA	8
G5E9Q7	NA	NA	NA	NA	NA	NA	NA	NA	NA	8
P37802	5.53	1	NA	1	NA	NA	1.04307e-05	NA	NA	8
X6RJP6	NA	NA	NA	NA	NA	NA	NA	NA	NA	8
Q8IZL9	2.31	1	NA	1	NA	NA	7.84106e-06	NA	NA	8
Q8IZL9-2	NA	NA	NA	NA	NA	NA	NA	NA	NA	8
Q8IZL9-3	NA	NA	NA	NA	NA	NA	NA	NA	NA	8
Q8IZL9-4	NA	NA	NA	NA	NA	NA	NA	NA	NA	8
Q8IZL9-5	NA	NA	NA	NA	NA	NA	NA	NA	NA	8
P28289	3.06	2	NA	1	NA	NA	1.59449e-05	NA	NA	8
P28289-2	NA	NA	NA	NA	NA	NA	NA	NA	NA	8
P04211	7.69	2	NA	1	NA	NA	6.47819e-05	2.42911e-05	45.4581	8
Q56NI9	2.66	3	NA	2	NA	NA	8.30319e-05	NA	NA	8
O75558	6.27	1	NA	1	NA	NA	6.94923e-06	NA	NA	8
Q8IYS1	2.06	1	NA	1	NA	NA	2.58883e-05	NA	NA	8
A0A1W2PS24	NA	NA	NA	NA	NA	NA	NA	NA	NA	8
P32241	1.53	2	NA	1	NA	NA	9.0238e-05	NA	NA	8
P32241-2	NA	NA	NA	NA	NA	NA	NA	NA	NA	8
P32241-3	NA	NA	NA	NA	NA	NA	NA	NA	NA	8
P32241-4	NA	NA	NA	NA	NA	NA	NA	NA	NA	8
P32241-5	NA	NA	NA	NA	NA	NA	NA	NA	NA	8
P26641	2.29	1	NA	1	NA	NA	9.55688e-06	NA	NA	8
P26641-2	NA	NA	NA	NA	NA	NA	NA	NA	NA	8
E7ETN3	1.35	1	NA	1	NA	NA	8.34222e-06	NA	NA	8
O14513-2	NA	NA	NA	NA	NA	NA	NA	NA	NA	8
O14513-3	NA	NA	NA	NA	NA	NA	NA	NA	NA	8
A0A0A0MSE4	NA	NA	NA	NA	NA	NA	NA	NA	NA	8
Q8NEJ9-2	NA	NA	NA	NA	NA	NA	NA	NA	NA	8
G3V4G1	NA	NA	NA	NA	NA	NA	NA	NA	NA	8
Q6WBX8	3.29	1	NA	1	NA	NA	1.17218e-05	NA	NA	8
Q6WBX8-4	NA	NA	NA	NA	NA	NA	NA	NA	NA	8
J3KPN7	NA	NA	NA	NA	NA	NA	NA	NA	NA	8
O15078	0.36	2	NA	1	NA	NA	3.26521e-05	5.62957e-05	26.5814	8
A0A6Q8PGP6	NA	NA	NA	NA	NA	NA	NA	NA	NA	8
A0A5K1VW81	NA	NA	NA	NA	NA	NA	NA	NA	NA	8
A0A6Q8PGC3	NA	NA	NA	NA	NA	NA	NA	NA	NA	8
A0A6Q8PH78	NA	NA	NA	NA	NA	NA	NA	NA	NA	8
A0A6Q8PGB1	NA	NA	NA	NA	NA	NA	NA	NA	NA	8
A0A5F9ZHU6	NA	NA	NA	NA	NA	NA	NA	NA	NA	8
A0A6Q8PH24	NA	NA	NA	NA	NA	NA	NA	NA	NA	8
J3KNF5	NA	NA	NA	NA	NA	NA	NA	NA	NA	8
A0A6Q8PG44	NA	NA	NA	NA	NA	NA	NA	NA	NA	8
P21291	7.77	1	NA	1	NA	NA	4.99377e-06	5.00988e-06	0.161025	8
E9PP21	NA	NA	NA	NA	NA	NA	NA	NA	NA	8
P28482	1.94	1	NA	1	NA	NA	1.64568e-05	NA	NA	8
P28482-2	NA	NA	NA	NA	NA	NA	NA	NA	NA	8
Q9NQ79	2.57	2	NA	2	NA	NA	2.03034e-05	2.32572e-05	6.78087	8
Q9NQ79-2	NA	NA	NA	NA	NA	NA	NA	NA	NA	8
Q9NQ79-3	NA	NA	NA	NA	NA	NA	NA	NA	NA	8
A0A0C4DFP6	NA	NA	NA	NA	NA	NA	NA	NA	NA	8
J3QRU1	NA	NA	NA	NA	NA	NA	NA	NA	NA	8
Q9UGM3	0.58	1	NA	1	NA	NA	1.43596e-05	1.40677e-05	1.02707	8
Q9UGM3-2	NA	NA	NA	NA	NA	NA	NA	NA	NA	8
Q9UGM3-3	NA	NA	NA	NA	NA	NA	NA	NA	NA	8
Q9UGM3-4	NA	NA	NA	NA	NA	NA	NA	NA	NA	8
Q9UGM3-6	NA	NA	NA	NA	NA	NA	NA	NA	NA	8
Q9UGM3-8	NA	NA	NA	NA	NA	NA	NA	NA	NA	8
Q9UGM3-5	NA	NA	NA	NA	NA	NA	NA	NA	NA	8
Q9H3R0	0.95	1	NA	1	NA	NA	4.76184e-05	NA	NA	8
Q9H3R0-2	NA	NA	NA	NA	NA	NA	NA	NA	NA	8
Q9H3R0-3	NA	NA	NA	NA	NA	NA	NA	NA	NA	8
Q9H3R0-4	NA	NA	NA	NA	NA	NA	NA	NA	NA	8
P61158	6.22	4	NA	2	NA	NA	2.64038e-05	1.95702e-05	14.8641	8
Q6UXV1	12.67	1	NA	1	NA	NA	0.000178506	NA	NA	8
Q6UXV1-2	NA	NA	NA	NA	NA	NA	NA	NA	NA	8
M0R2L8	NA	NA	NA	NA	NA	NA	NA	NA	NA	8
M0QZG1	NA	NA	NA	NA	NA	NA	NA	NA	NA	8
Q8TDW7-1	0.7	2	NA	2	NA	NA	1.2753e-05	NA	NA	8
E9PQ73	NA	NA	NA	NA	NA	NA	NA	NA	NA	8
P28698	2.04	1	NA	1	NA	NA	5.28159e-05	NA	NA	8
P28698-3	NA	NA	NA	NA	NA	NA	NA	NA	NA	8
M0R1U5	NA	NA	NA	NA	NA	NA	NA	NA	NA	8
P14174	9.57	2	NA	1	NA	NA	1.43594e-05	NA	NA	8
P07919	9.89	1	NA	1	NA	NA	2.85846e-06	NA	NA	8
Q13045	2.21	2	NA	2	NA	NA	3.43257e-05	NA	NA	8
Q13045-2	NA	NA	NA	NA	NA	NA	NA	NA	NA	8
Q13045-3	NA	NA	NA	NA	NA	NA	NA	NA	NA	8
Q16643	2.47	1	NA	1	NA	NA	1.43496e-05	NA	NA	8
Q16643-2	NA	NA	NA	NA	NA	NA	NA	NA	NA	8
Q16643-3	NA	NA	NA	NA	NA	NA	NA	NA	NA	8
D6R9W4	NA	NA	NA	NA	NA	NA	NA	NA	NA	8
A6NCI8	2.17	1	NA	1	NA	NA	1.11766e-05	NA	NA	8
Q96DT5	1.13	5	NA	3	NA	NA	7.56475e-05	NA	NA	8
A0A0C4DFR0	NA	NA	NA	NA	NA	NA	NA	NA	NA	8
A0A087WYC6	NA	NA	NA	NA	NA	NA	NA	NA	NA	8
Q7L576-2	NA	NA	NA	NA	NA	NA	NA	NA	NA	8
Q7L576-3	NA	NA	NA	NA	NA	NA	NA	NA	NA	8
Q8WVB6	2.87	2	NA	2	NA	NA	0.000290486	NA	NA	8
Q8WVB6-2	NA	NA	NA	NA	NA	NA	NA	NA	NA	8
O75116	2.665	2	NA	2	NA	NA	1.15965e-05	2.14869e-05	29.8952	8
P22570	3.26	5	NA	2	NA	NA	0.000143016	NA	NA	8
P22570-2	NA	NA	NA	NA	NA	NA	NA	NA	NA	8
P22570-3	NA	NA	NA	NA	NA	NA	NA	NA	NA	8
P22570-4	NA	NA	NA	NA	NA	NA	NA	NA	NA	8
P22570-5	NA	NA	NA	NA	NA	NA	NA	NA	NA	8
P22570-7	NA	NA	NA	NA	NA	NA	NA	NA	NA	8
A0A0A0MSZ4	NA	NA	NA	NA	NA	NA	NA	NA	NA	8
A0A0A0MTR6	NA	NA	NA	NA	NA	NA	NA	NA	NA	8
A0A0C4DFN8	NA	NA	NA	NA	NA	NA	NA	NA	NA	8
A0A0A0MT64	NA	NA	NA	NA	NA	NA	NA	NA	NA	8
A0A0C4DGN7	NA	NA	NA	NA	NA	NA	NA	NA	NA	8
A0A0A0MTN9	NA	NA	NA	NA	NA	NA	NA	NA	NA	8
J3QKZ8	NA	NA	NA	NA	NA	NA	NA	NA	NA	8
J3QQX3	NA	NA	NA	NA	NA	NA	NA	NA	NA	8
P78509	0.78	6	NA	3	NA	NA	0.000219412	NA	NA	8
P78509-2	NA	NA	NA	NA	NA	NA	NA	NA	NA	8
A6NJZ3	7.37	2	NA	2	NA	NA	3.38384e-05	NA	NA	8
A0A140TA44	19.26	81	NA	33	NA	NA	NA	0.00268871	NA	8
A0A0A0MS08	NA	NA	NA	NA	NA	NA	NA	NA	NA	8
A0A087WT59	NA	NA	NA	NA	NA	NA	NA	NA	NA	8
A0A286YES1	NA	NA	NA	NA	NA	NA	NA	NA	NA	8
A0A286YEY4	NA	NA	NA	NA	NA	NA	NA	NA	NA	8
K7ERX7	NA	NA	NA	NA	NA	NA	NA	NA	NA	8
H0YH81	NA	NA	NA	NA	NA	NA	NA	NA	NA	8
A0A7P0TAP4	NA	NA	NA	NA	NA	NA	NA	NA	NA	8
A0A7P0T9S6	NA	NA	NA	NA	NA	NA	NA	NA	NA	8
A0A7P0Z441	NA	NA	NA	NA	NA	NA	NA	NA	NA	8
P01833	2.62	1	NA	1	NA	NA	NA	8.03921e-06	NA	8
P25391	0.68	2	NA	2	NA	NA	NA	2.5609e-05	NA	8
H3BVI6	NA	NA	NA	NA	NA	NA	NA	NA	NA	8
E9PF63	NA	NA	NA	NA	NA	NA	NA	NA	NA	8
P01599	26.5	3	NA	3	NA	NA	NA	1.62196e-05	NA	8
C9J2Q0	23.64	1	NA	1	NA	NA	NA	9.65534e-06	NA	8
Q12913	1.05	1	NA	1	NA	NA	NA	2.39536e-05	NA	8
Q12913-3	NA	NA	NA	NA	NA	NA	NA	NA	NA	8
A0A087WVC6	NA	NA	NA	NA	NA	NA	NA	NA	NA	8
A0A087WTK0	NA	NA	NA	NA	NA	NA	NA	NA	NA	8
P01780	9.4	1	NA	1	NA	NA	NA	5.83783e-06	NA	8
P01763	NA	NA	NA	NA	NA	NA	NA	NA	NA	8
Q01814	0.88	1	NA	1	NA	NA	NA	4.1417e-06	NA	8
Q01814-2	NA	NA	NA	NA	NA	NA	NA	NA	NA	8
Q01814-3	NA	NA	NA	NA	NA	NA	NA	NA	NA	8
Q01814-4	NA	NA	NA	NA	NA	NA	NA	NA	NA	8
Q01814-5	NA	NA	NA	NA	NA	NA	NA	NA	NA	8
Q01814-6	NA	NA	NA	NA	NA	NA	NA	NA	NA	8
Q01814-7	NA	NA	NA	NA	NA	NA	NA	NA	NA	8
Q01814-8	NA	NA	NA	NA	NA	NA	NA	NA	NA	8
Q16720	NA	NA	NA	NA	NA	NA	NA	NA	NA	8
Q16720-2	NA	NA	NA	NA	NA	NA	NA	NA	NA	8
Q16720-3	NA	NA	NA	NA	NA	NA	NA	NA	NA	8
Q16720-4	NA	NA	NA	NA	NA	NA	NA	NA	NA	8
Q16720-5	NA	NA	NA	NA	NA	NA	NA	NA	NA	8
Q16720-6	NA	NA	NA	NA	NA	NA	NA	NA	NA	8
Q16720-7	NA	NA	NA	NA	NA	NA	NA	NA	NA	8
Q16720-8	NA	NA	NA	NA	NA	NA	NA	NA	NA	8
A0A2U3U055	NA	NA	NA	NA	NA	NA	NA	NA	NA	8
A0A2R8Y4R4	NA	NA	NA	NA	NA	NA	NA	NA	NA	8
A0A2U3TZI3	NA	NA	NA	NA	NA	NA	NA	NA	NA	8
Q14865	1.52	2	NA	2	NA	NA	NA	2.86441e-05	NA	8
Q53TN4	3.5	1	NA	1	NA	NA	NA	7.0216e-06	NA	8
Q53TN4-3	NA	NA	NA	NA	NA	NA	NA	NA	NA	8
P38646	1.77	1	NA	1	NA	NA	NA	4.45042e-05	NA	8
A0A7I2V2S7	NA	NA	NA	NA	NA	NA	NA	NA	NA	8
A0A7I2V2G2	NA	NA	NA	NA	NA	NA	NA	NA	NA	8
A0A7I2YQB2	NA	NA	NA	NA	NA	NA	NA	NA	NA	8
A0A7I2V3F7	NA	NA	NA	NA	NA	NA	NA	NA	NA	8
D6RCD7	NA	NA	NA	NA	NA	NA	NA	NA	NA	8
E7EQ64	NA	NA	NA	NA	NA	NA	NA	NA	NA	8
Q8NI99	2.77	1	NA	1	NA	NA	NA	8.1864e-06	NA	8
K7EKF6	NA	NA	NA	NA	NA	NA	NA	NA	NA	8
Q9UGM3-7	NA	NA	NA	NA	NA	NA	NA	NA	NA	8
Q9Y5K5	5.47	4	NA	2	NA	NA	NA	0.000443834	NA	8
Q9Y5K5-2	NA	NA	NA	NA	NA	NA	NA	NA	NA	8
Q9Y5K5-3	NA	NA	NA	NA	NA	NA	NA	NA	NA	8
Q9Y5K5-4	NA	NA	NA	NA	NA	NA	NA	NA	NA	8
H0Y4K0	NA	NA	NA	NA	NA	NA	NA	NA	NA	8
Q92928	20.4	2	NA	2	NA	NA	NA	1.26482e-05	NA	8
Q9H0U4	NA	NA	NA	NA	NA	NA	NA	NA	NA	8
E9PLD0	NA	NA	NA	NA	NA	NA	NA	NA	NA	8
O43474	1.95	2	NA	1	NA	NA	NA	1.76477e-05	NA	8
O43474-1	NA	NA	NA	NA	NA	NA	NA	NA	NA	8
P0C0L5	0.69	1	NA	1	NA	NA	NA	9.95519e-06	NA	8
A0A0G2JL54	NA	NA	NA	NA	NA	NA	NA	NA	NA	8
F5GXS0	NA	NA	NA	NA	NA	NA	NA	NA	NA	8
P02745	13.47	2	NA	2	NA	NA	NA	1.97477e-05	NA	8
P14635	3.93	3	NA	2	NA	NA	NA	6.7991e-05	NA	8
P14635-2	NA	NA	NA	NA	NA	NA	NA	NA	NA	8
E9PC90	NA	NA	NA	NA	NA	NA	NA	NA	NA	8
Q9Y613	1.72	2	NA	1	NA	NA	NA	1.07309e-05	NA	8
P18564	1.4	1	NA	1	NA	NA	NA	9.12983e-06	NA	8
P18564-2	NA	NA	NA	NA	NA	NA	NA	NA	NA	8
A0A087WXP3	NA	NA	NA	NA	NA	NA	NA	NA	NA	8
E9PEE8	NA	NA	NA	NA	NA	NA	NA	NA	NA	8
Q6WKZ4	1.33	2	NA	2	NA	NA	NA	1.22595e-05	NA	8
Q6WKZ4-3	NA	NA	NA	NA	NA	NA	NA	NA	NA	8
Q6WKZ4-2	NA	NA	NA	NA	NA	NA	NA	NA	NA	8
E7EX40	NA	NA	NA	NA	NA	NA	NA	NA	NA	8
Q9C0D7	0.45	3	NA	1	NA	NA	NA	3.66579e-05	NA	8
Q9C0D7-2	NA	NA	NA	NA	NA	NA	NA	NA	NA	8
E9PP00	NA	NA	NA	NA	NA	NA	NA	NA	NA	8
O60706	1.61	3	NA	2	NA	NA	NA	2.63612e-05	NA	8
O60706-2	NA	NA	NA	NA	NA	NA	NA	NA	NA	8
A0A0U1RRH1	0.51	3	NA	3	NA	NA	NA	4.48952e-05	NA	8
P49792	0.28	2	NA	1	NA	NA	NA	1.88333e-05	NA	8
Q6UXT9	2.56	1	NA	1	NA	NA	NA	1.09159e-05	NA	8
P13073	11.83	1	NA	1	NA	NA	NA	3.95356e-06	NA	8
Q86WV2	NA	NA	NA	NA	NA	NA	NA	NA	NA	8
H3BN72	NA	NA	NA	NA	NA	NA	NA	NA	NA	8
H3BNI5	NA	NA	NA	NA	NA	NA	NA	NA	NA	8
H3BNV9	NA	NA	NA	NA	NA	NA	NA	NA	NA	8
D6R9K8	NA	NA	NA	NA	NA	NA	NA	NA	NA	8
Q8WWQ2-4	4.58	1	NA	1	NA	NA	NA	3.18327e-05	NA	8
P05164	2.68	1	NA	1	NA	NA	NA	5.23041e-06	NA	8
P05164-2	NA	NA	NA	NA	NA	NA	NA	NA	NA	8
P05164-3	NA	NA	NA	NA	NA	NA	NA	NA	NA	8
P24557	5.82	1	NA	1	NA	NA	NA	1.61599e-06	NA	8
P24557-2	NA	NA	NA	NA	NA	NA	NA	NA	NA	8
P24557-3	NA	NA	NA	NA	NA	NA	NA	NA	NA	8
A0A0C4DH47	NA	NA	NA	NA	NA	NA	NA	NA	NA	8
Q53F23	NA	NA	NA	NA	NA	NA	NA	NA	NA	8
Q9BX26	0.33	1	NA	1	NA	NA	NA	2.92972e-05	NA	8
H7C4R5	4.38	1	NA	1	NA	NA	NA	9.704e-06	NA	8
P36980	3.33	1	NA	1	NA	NA	NA	2.91534e-06	NA	8
P36980-2	NA	NA	NA	NA	NA	NA	NA	NA	NA	8
A0A3B3IRW0	NA	NA	NA	NA	NA	NA	NA	NA	NA	8
V9GYE7	NA	NA	NA	NA	NA	NA	NA	NA	NA	8
A0A3B3IQ51	NA	NA	NA	NA	NA	NA	NA	NA	NA	8
A0A3B3IS00	NA	NA	NA	NA	NA	NA	NA	NA	NA	8
P30405	15.46	6	NA	3	NA	NA	NA	0.000114222	NA	8
P30405-2	NA	NA	NA	NA	NA	NA	NA	NA	NA	8
R4GN99	NA	NA	NA	NA	NA	NA	NA	NA	NA	8
A0A2R8Y5P8	5.82	2	NA	2	NA	NA	NA	5.5612e-05	NA	8
A0A2R8Y638	NA	NA	NA	NA	NA	NA	NA	NA	NA	8
A0A2R8Y621	NA	NA	NA	NA	NA	NA	NA	NA	NA	8
A0A2R8Y5X0	NA	NA	NA	NA	NA	NA	NA	NA	NA	8
A0A2R8Y6D4	NA	NA	NA	NA	NA	NA	NA	NA	NA	8
Q8NEC7	4.58	3	NA	2	NA	NA	NA	9.70501e-05	NA	8
Q8TDW7	0.79	3	NA	3	NA	NA	NA	2.7572e-05	NA	8
P05023	3.52	3	NA	3	NA	NA	NA	2.52537e-05	NA	8
P05023-3	NA	NA	NA	NA	NA	NA	NA	NA	NA	8
P05023-4	NA	NA	NA	NA	NA	NA	NA	NA	NA	8
P26447	7.92	2	NA	1	NA	NA	NA	1.77584e-05	NA	8
P53367-2	6.45	6	NA	2	NA	NA	NA	0.000867813	NA	8
Q8NDH2	0.98	5	NA	3	NA	NA	NA	0.000134966	NA	8
O43166	0.33	8	NA	2	NA	NA	NA	0.000270736	NA	8
O43166-2	NA	NA	NA	NA	NA	NA	NA	NA	NA	8
O43166-3	NA	NA	NA	NA	NA	NA	NA	NA	NA	8
Q9C0C9	0.85	1	NA	1	NA	NA	NA	6.71515e-06	NA	8
Q6ZU64	0.83	3	NA	2	NA	NA	NA	0.000133164	NA	8
Q0IIM8	1.61	3	NA	2	NA	NA	NA	3.06875e-05	NA	8
Q93077	13.85	1	NA	1	NA	NA	NA	6.51659e-06	NA	8
Q7L7L0	NA	NA	NA	NA	NA	NA	NA	NA	NA	8
P04908	NA	NA	NA	NA	NA	NA	NA	NA	NA	8
P50402	6.69	1	NA	1	NA	NA	NA	5.63678e-06	NA	8
Q5HY57	NA	NA	NA	NA	NA	NA	NA	NA	NA	8
O75717	0.62	2	NA	1	NA	NA	NA	1.27366e-05	NA	8
O75717-2	NA	NA	NA	NA	NA	NA	NA	NA	NA	8
Q8N1N0	2.38	2	NA	1	NA	NA	NA	0.000118144	NA	8
Q8N1N0-2	NA	NA	NA	NA	NA	NA	NA	NA	NA	8
P35527	1.44	1	NA	1	NA	NA	NA	9.05242e-06	NA	8
K1C9_HUMAN	NA	NA	NA	NA	NA	NA	NA	NA	NA	8
Q15633	1.91	2	NA	1	NA	NA	NA	3.00506e-05	NA	8
Q15633-2	NA	NA	NA	NA	NA	NA	NA	NA	NA	8
Q14146	0.98	5	NA	1	NA	NA	NA	0.000145711	NA	8
P55268	0.61	1	NA	1	NA	NA	NA	3.43653e-05	NA	8
P04114	NA	NA	NA	NA	APOB	0.00180924	0.00170593	0.00170032	2.03678	4
P35579	NA	NA	NA	NA	MYH9	0.00982159	0.00918577	0.00982406	2.2096	4
P11277	NA	NA	NA	NA	SPTB	0.0020677	0.00215209	0.00181367	5.05694	4
P02549	NA	NA	NA	NA	SPTA1	0.00199016	0.00170593	0.00192703	4.59737	4
P01024	NA	NA	NA	NA	C3	0.00801235	0.00656126	0.00491203	13.7885	4
P21333	NA	NA	NA	NA	FLNA	0.00723696	0.00708617	0.00642342	3.61315	4
Q9Y490	NA	NA	NA	NA	TLN1	0.00361848	0.00367431	0.00336285	2.69937	4
P12259	NA	NA	NA	NA	F5	0.00111139	0.00118103	0.0012469	3.31617	4
P16157	NA	NA	NA	NA	ANK1	0.00162832	0.00173217	0.00162475	2.11999	4
P0C0L4	NA	NA	NA	NA	C4A	0.00248124	0.00181091	0.00166253	12.688	4
P02675	NA	NA	NA	NA	FGB	0.0620311	0.0603636	0.0491203	7.09156	4
P02647	NA	NA	NA	NA	APOA1	0.413541	0.393676	0.415633	1.71644	4
P02671	NA	NA	NA	NA	FGA	0.0361848	0.0314941	0.0377848	5.36953	4
Q14624	NA	NA	NA	NA	ITIH4	0.0090462	0.0102356	0.00906836	4.15676	4
P02751	NA	NA	NA	NA	FN1	0.000253294	0.000341186	0.000185146	17.3795	4
P01023	NA	NA	NA	NA	A2M	0.000253294	0.000223083	0.000717912	40.2278	4
P18206	NA	NA	NA	NA	VCL	0.000258463	0.000212585	0.000162475	13.1258	4
Q00610	NA	NA	NA	NA	CLTC	0.000191263	0.000196838	0.000166253	5.08938	4
P06396	NA	NA	NA	NA	GSN	0.00250709	0.00262451	0.00238045	2.81432	4
P01009	NA	NA	NA	NA	SERPINA1	0.00126647	0.00152221	0.00143582	5.33396	4
P02679	NA	NA	NA	NA	FGG	0.0387694	0.0393676	0.0453418	5.09776	4
P06727	NA	NA	NA	NA	APOA4	0.00491079	0.00446166	0.00415633	4.85873	4
P02649	NA	NA	NA	NA	APOE	0.0284309	0.0259826	0.0207817	8.9978	4
P07996	NA	NA	NA	NA	THBS1	0.00242955	0.00178466	0.00177589	10.8399	4
P08514	NA	NA	NA	NA	ITGA2B	0.00361848	0.00314941	0.00321171	4.42135	4
P02730	NA	NA	NA	NA	SLC4A1	0.00620311	0.00498656	0.00453418	9.50775	4
P12814	NA	NA	NA	NA	ACTN1	0.000227447	0.000233581	0.000211595	2.92149	4
Q13201	NA	NA	NA	NA	MMRN1	0.000201601	0.00018634	0.000177589	3.7219	4
P02787	NA	NA	NA	NA	TF	0.00186093	0.00178466	0.00151139	6.17283	4
P19823	NA	NA	NA	NA	ITIH2	0.000775389	0.000682372	0.000680127	4.40432	4
P01008	NA	NA	NA	NA	SERPINC1	0.000336002	0.000341186	0.000317393	2.17893	4
Q9H4B7	NA	NA	NA	NA	TUBB1	0.00113724	0.00152221	0.00102019	12.3636	4
Q13576	NA	NA	NA	NA	IQGAP2	3.61848e-05	3.67431e-05	2.4938e-05	11.7876	4
Q86UX7	NA	NA	NA	NA	FERMT3	0.000258463	0.000188964	0.000139804	17.5848	4
P10909	NA	NA	NA	NA	CLU	0.0336002	0.0341186	0.0253158	9.19585	4
P68371	NA	NA	NA	NA	TUBB4B	0.00100801	0.00123352	0.00143582	10.0802	4
P00751	NA	NA	NA	NA	CFB	0.000516926	0.000472411	0.000415633	6.25892	4
P00450	NA	NA	NA	NA	CP	0.000136985	0.000146972	0.000132247	3.12821	4
P25705	NA	NA	NA	NA	ATP5A1	8.78774e-05	8.92332e-05	0.000358956	50.4421	4
P04275	NA	NA	NA	NA	VWF	6.20311e-05	4.72411e-05	2.87165e-05	20.9522	4
P00736	NA	NA	NA	NA	C1R	0.000491079	0.000577391	0.000491203	5.53001	4
P08603	NA	NA	NA	NA	CFH	0.000204186	0.000262451	0.000166253	13.261	4
P19827	NA	NA	NA	NA	ITIH1	0.000361848	0.000419921	0.000351399	5.64267	4
P06576	NA	NA	NA	NA	ATP5B	0.00010597	9.71067e-05	6.04558e-05	15.8589	4
Q9H4M9	NA	NA	NA	NA	EHD1	3.10155e-05	4.19921e-05	5.28988e-05	15.052	4
Q9BQE3	NA	NA	NA	NA	TUBA1C	0.00219693	0.00230957	0.00154918	11.7377	4
P14618	NA	NA	NA	NA	PKM	0.00010597	0.000118103	0.000128468	5.53254	4
P01031	NA	NA	NA	NA	C5	3.61848e-05	4.19921e-05	5.66773e-05	13.5656	4
P23229	NA	NA	NA	NA	ITGA6	6.20311e-05	5.24901e-05	4.91203e-05	7.08807	4
P62736	NA	NA	NA	NA	ACTA2	0.0124062	0.013385	0.0120912	3.0848	4
Q13418	NA	NA	NA	NA	ILK	0.000149908	0.000123352	0.000158696	7.37866	4
P11171	NA	NA	NA	NA	EPB41	8.27081e-05	7.34862e-05	5.66773e-05	10.739	4
O43707	NA	NA	NA	NA	ACTN4	0.000129231	0.000123352	7.55697e-05	15.5345	4
P07384	NA	NA	NA	NA	CAPN1	3.61848e-05	2.88696e-05	2.19152e-05	14.2109	4
P02774	NA	NA	NA	NA	GC	0.00209355	0.00191589	0.0020026	2.55941	4
P00738	NA	NA	NA	NA	HP	0.00121478	0.000944822	0.000982406	8.06052	4
P16452	NA	NA	NA	NA	EPB42	0.000284309	0.000241455	0.000264494	4.70077	4
Q7L576	NA	NA	NA	NA	CYFIP1	1.91263e-05	1.39099e-05	1.32247e-05	12.0848	4
P13929	NA	NA	NA	NA	ENO3	0.000160247	0.000154846	0.000158696	1.01666	4
P01871	NA	NA	NA	NA	IGHM	0.00516926	0.00577391	0.00528988	3.4145	4
P04004	NA	NA	NA	NA	VTN	0.0111139	0.010498	0.00831267	8.52045	4
P36955	NA	NA	NA	NA	SERPINF1	0.000516926	0.000524901	0.000491203	1.9897	4
P05546	NA	NA	NA	NA	SERPIND1	0.000111139	0.000107605	0.00012469	4.54845	4
Q93084	NA	NA	NA	NA	ATP2A3	0.000118893	0.00010498	6.80127e-05	15.6042	4
O75955	NA	NA	NA	NA	FLOT1	4.65233e-05	4.98656e-05	3.47621e-05	10.477	4
P55072	NA	NA	NA	NA	VCP	0.000126647	0.000120727	1.58696e-05	41.0035	4
P08575	NA	NA	NA	NA	PTPRC	1.44739e-05	2.88696e-05	2.04038e-05	19.6578	4
P27105	NA	NA	NA	NA	STOM	0.000516926	0.000498656	0.000453418	3.85487	4
P05106	NA	NA	NA	NA	ITGB3	0.000594465	0.000524901	0.000680127	7.4838	4
P04196	NA	NA	NA	NA	HRG	0.000118893	0.000115478	0.000151139	8.84083	4
P06733	NA	NA	NA	NA	ENO1	0.000186093	0.000118103	0.000136025	13.8648	4
P16284	NA	NA	NA	NA	PECAM1	0.00013957	0.000160095	0.000102019	12.6992	4
P11021	NA	NA	NA	NA	HSPA5	4.65233e-05	3.93676e-05	3.43842e-05	8.78714	4
O00429	NA	NA	NA	NA	DNM1L	2.22278e-05	2.12585e-05	2.04038e-05	2.47403	4
Q9BSJ8	NA	NA	NA	NA	ESYT1	1.75755e-05	4.98656e-05	2.04038e-05	35.2587	4
P09871	NA	NA	NA	NA	C1S	0.000108554	8.39842e-05	9.06836e-05	7.76753	4
P43304	NA	NA	NA	NA	GPD2	1.86093e-05	1.99462e-05	1.39804e-05	10.3214	4
Q27J81	NA	NA	NA	NA	INF2	1.21478e-05	1.25976e-05	1.13355e-05	3.07087	4
P02748	NA	NA	NA	NA	C9	0.000248124	0.000215209	0.000222931	4.34437	4
P00488	NA	NA	NA	NA	F13A1	8.27081e-05	7.34862e-05	5.66773e-05	10.739	4
P35609	NA	NA	NA	NA	ACTN2	0.000219693	0.000212585	0.000192703	3.87716	4
P27824	NA	NA	NA	NA	CANX	7.49542e-05	8.66087e-05	6.80127e-05	7.08963	4
P06681	NA	NA	NA	NA	C2	3.10155e-05	3.67431e-05	2.41823e-05	11.8467	4
Q9NYL9	NA	NA	NA	NA	TMOD3	0.000310155	0.000314941	5.28988e-05	38.3015	4
Q6Q788	NA	NA	NA	NA	APOA5	3.87694e-05	5.24901e-05	4.15633e-05	9.45546	4
P26038	NA	NA	NA	NA	MSN	8.01235e-05	7.34862e-05	1.85146e-05	34.0295	4
Q9NTJ5	NA	NA	NA	NA	SACM1L	1.42155e-05	1.94213e-05	1.62475e-05	9.10995	4
P01011	NA	NA	NA	NA	SERPINA3	4.39387e-05	3.41186e-05	3.62735e-05	7.8191	4
P24557	NA	NA	NA	NA	TBXAS1	4.13541e-05	4.19921e-05	2.68272e-05	13.4843	4
P14625	NA	NA	NA	NA	HSP90B1	1.0597e-05	1.8634e-05	1.09576e-05	19.565	4
O75636	NA	NA	NA	NA	FCN3	0.0219693	0.0233581	0.0226709	1.76875	4
P27169	NA	NA	NA	NA	PON1	0.0010597	0.00125976	0.000906836	9.50171	4
P02790	NA	NA	NA	NA	HPX	0.00121478	0.0010498	0.000831267	10.763	4
P04217	NA	NA	NA	NA	A1BG	0.000144739	0.000173217	0.000113355	12.0245	4
Q9UBW5	NA	NA	NA	NA	BIN2	4.13541e-05	4.19921e-05	3.77848e-05	3.24219	4
Q08495	NA	NA	NA	NA	DMTN	4.13541e-05	3.41186e-05	9.82406e-05	35.0163	4
P35612	NA	NA	NA	NA	ADD2	2.04186e-05	2.88696e-05	1.85146e-05	14.0798	4
Q14254	NA	NA	NA	NA	FLOT2	3.10155e-05	3.41186e-05	2.22931e-05	12.1468	4
P25311	NA	NA	NA	NA	AZGP1	4.65233e-05	5.77391e-05	3.06057e-05	17.5101	4
P30101	NA	NA	NA	NA	PDIA3	1.52493e-05	1.81091e-05	1.43582e-05	7.11325	4
O75116	NA	NA	NA	NA	ROCK2	1.29231e-05	1.91589e-05	5.66773e-06	30.9798	4
P10809	NA	NA	NA	NA	HSPD1	1.75755e-05	2.12585e-05	1.7381e-05	6.73129	4
P49327	NA	NA	NA	NA	FASN	9.56313e-06	8.13597e-06	1.09576e-05	8.52737	4
P04843	NA	NA	NA	NA	RPN1	2.32617e-05	1.75842e-05	1.02019e-05	22.2187	4
P63261	NA	NA	NA	NA	ACTG1	0.00930466	0.0102356	0.00944621	2.99735	4
P0DOX7	NA	NA	NA	NA	NA	0.00465233	0.00367431	0.00321171	11.041	4
P02766	NA	NA	NA	NA	TTR	0.00646157	0.00708617	0.00717912	3.2609	4
P68871	NA	NA	NA	NA	HBB	0.000982159	0.00102356	0.000944621	2.31797	4
P19105	NA	NA	NA	NA	MYL12A	0.000672004	0.000551146	0.000377848	15.9957	4
P04406	NA	NA	NA	NA	GAPDH	0.00020677	0.000254577	0.000264494	7.36518	4
P13671	NA	NA	NA	NA	C6	6.46157e-05	4.98656e-05	6.04558e-05	7.52977	4
Q9HDC9	NA	NA	NA	NA	APMAP	7.75389e-05	8.66087e-05	6.80127e-05	6.93753	4
Q9NZN3	NA	NA	NA	NA	EHD3	3.87694e-05	4.19921e-05	2.11595e-05	19.0567	4
P48735	NA	NA	NA	NA	IDH2	4.39387e-05	3.93676e-05	3.13614e-05	9.61632	4
Q00013	NA	NA	NA	NA	MPP1	3.36002e-05	3.67431e-05	2.90943e-05	6.69664	4
P16615	NA	NA	NA	NA	ATP2A2	1.91263e-05	1.81091e-05	1.13355e-05	15.1023	4
P07358	NA	NA	NA	NA	C8B	3.61848e-05	2.51953e-05	2.04038e-05	17.135	4
Q14766	NA	NA	NA	NA	LTBP1	2.30032e-05	2.54577e-05	1.7381e-05	10.8923	4
P50851	NA	NA	NA	NA	LRBA	1.52493e-05	0.000165344	0.000162475	43.3386	4
P29622	NA	NA	NA	NA	SERPINA4	2.04186e-05	1.54846e-05	6.42342e-06	29.0469	4
P04844	NA	NA	NA	NA	RPN2	1.29231e-05	1.49597e-05	1.36025e-05	4.32913	4
Q01813	NA	NA	NA	NA	PFKP	1.31816e-05	1.62719e-05	1.43582e-05	6.16628	4
Q9Y6C2	NA	NA	NA	NA	EMILIN1	7.75389e-06	9.97312e-06	9.06836e-06	7.21319	4
P78371	NA	NA	NA	NA	CCT2	1.31816e-05	1.54846e-05	0.00453418	99.0576	4
P0DJI9	NA	NA	NA	NA	SAA2	0.00387694	0.00446166	0.00317393	9.70053	4
P01042	NA	NA	NA	NA	KNG1	0.000568618	0.000577391	0.000491203	5.01791	4
Q9Y4G6	NA	NA	NA	NA	TLN2	0.000413541	0.000419921	0.000351399	5.53356	4
O00187	NA	NA	NA	NA	MASP2	0.000336002	0.000367431	0.000415633	6.20795	4
P08567	NA	NA	NA	NA	PLEK	0.000227447	0.000191589	0.000143582	12.9542	4
P62258	NA	NA	NA	NA	YWHAE	6.72004e-05	7.08617e-05	4.53418e-05	13.0316	4
P01019	NA	NA	NA	NA	AGT	0.000162832	0.000160095	0.000147361	3.04072	4
P05556	NA	NA	NA	NA	ITGB1	7.49542e-05	8.13597e-05	8.69051e-05	4.25901	4
O95810	NA	NA	NA	NA	SDPR	9.30466e-05	6.82372e-05	6.42342e-05	11.9876	4
P11142	NA	NA	NA	NA	HSPA8	2.19693e-05	3.41186e-05	1.77589e-05	19.9243	4
P08319	NA	NA	NA	NA	ADH4	5.68618e-05	3.14941e-05	2.60715e-05	24.8795	4
P0DOX2	NA	NA	NA	NA	NA	0.000336002	0.000393676	0.000219152	16.2317	4
P08697	NA	NA	NA	NA	SERPINF2	4.91079e-05	0.000102356	6.04558e-05	22.923	4
P10643	NA	NA	NA	NA	C7	0.000131816	0.000125976	0.00012469	1.71981	4
Q9HBI1	NA	NA	NA	NA	PARVB	3.10155e-05	2.88696e-05	2.75829e-05	3.43396	4
P35611	NA	NA	NA	NA	ADD1	1.96432e-05	1.81091e-05	4.91203e-05	34.848	4
P05023	NA	NA	NA	NA	ATP1A1	1.49908e-05	1.46972e-05	1.47361e-05	0.621832	4
O75083	NA	NA	NA	NA	WDR1	2.30032e-05	2.59826e-05	2.22931e-05	4.75698	4
Q12913	NA	NA	NA	NA	PTPRJ	1.57662e-05	1.15478e-05	1.20912e-05	10.0867	4
Q13586	NA	NA	NA	NA	STIM1	7.49542e-06	1.60095e-05	0.00012469	76.371	4
P07225	NA	NA	NA	NA	PROS1	3.10155e-05	2.02087e-05	1.85146e-05	16.8427	4
Q9Y613	NA	NA	NA	NA	FHOD1	1.80924e-05	1.91589e-05	2.985e-05	16.784	4
Q15833	NA	NA	NA	NA	STXBP2	4.91079e-06	4.98656e-06	4.91203e-06	0.507491	4
P02656	NA	NA	NA	NA	APOC3	0.170586	0.194213	0.20026	4.80668	4
P11166	NA	NA	NA	NA	SLC2A1	0.000672004	0.000577391	0.000566773	5.52503	4
P52907	NA	NA	NA	NA	CAPZA1	5.42772e-05	7.08617e-05	5.28988e-05	9.72539	4
O00194	NA	NA	NA	NA	RAB27B	5.68618e-05	5.24901e-05	4.53418e-05	6.51142	4
P00734	NA	NA	NA	NA	F2	0.000188678	0.000288696	0.000136025	21.8977	4
P00387	NA	NA	NA	NA	CYB5R3	6.20311e-05	6.29881e-05	4.15633e-05	12.584	4
P63104	NA	NA	NA	NA	YWHAZ	5.42772e-05	5.51146e-05	5.28988e-05	1.19412	4
O14983	NA	NA	NA	NA	ATP2A1	3.36002e-05	4.72411e-05	3.55178e-05	10.9922	4
P69905	NA	NA	NA	NA	HBA1	0.000196432	0.000262451	0.000132247	19.0759	4
O75558	NA	NA	NA	NA	STX11	2.53294e-05	1.83715e-05	2.94722e-05	13.278	4
Q9NQ79	NA	NA	NA	NA	CRTAC1	1.42155e-05	7.61107e-06	1.28468e-05	17.4127	4
P13796	NA	NA	NA	NA	LCP1	1.21478e-05	1.28601e-05	4.91203e-06	25.4577	4
P61160	NA	NA	NA	NA	ACTR2	4.13541e-05	2.20458e-05	3.13614e-05	17.6494	4
Q16610	NA	NA	NA	NA	ECM1	2.58463e-05	2.51953e-05	1.66253e-05	13.1723	4
O76074	NA	NA	NA	NA	PDE5A	1.60247e-05	1.39099e-05	1.47361e-05	4.13251	4
Q14697	NA	NA	NA	NA	GANAB	8.78774e-06	6.03636e-06	6.04558e-06	13.1616	4
P39656	NA	NA	NA	NA	DDOST	1.47324e-05	1.25976e-05	5.66773e-06	24.875	4
P43652	NA	NA	NA	NA	AFM	1.65416e-05	1.46972e-05	1.36025e-05	5.73749	4
P30041	NA	NA	NA	NA	PRDX6	5.16926e-05	2.57202e-05	2.15374e-05	28.5969	4
Q14644	NA	NA	NA	NA	RASA3	1.21478e-05	2.88696e-06	4.15633e-06	45.3122	4
O60610	NA	NA	NA	NA	DIAPH1	2.53294e-06	7.87352e-06	NA	51.3199	4
P60660	NA	NA	NA	NA	MYL6	0.00129231	0.00128601	0.00136025	1.81037	4
P02655	NA	NA	NA	NA	APOC2	0.00214524	0.00207336	0.00170032	6.98934	4
P01859	NA	NA	NA	NA	IGHG2	0.00069785	0.000446166	0.000453418	15.5335	4
O75369	NA	NA	NA	NA	FLNB	0.000361848	0.000419921	0.000491203	8.81553	4
P0C0L5	NA	NA	NA	NA	C4B	0.000284309	0.000223083	0.00017381	14.0753	4
P22352	NA	NA	NA	NA	GPX3	0.000183509	0.000178466	0.00017381	1.56803	4
P08754	NA	NA	NA	NA	GNAI3	4.13541e-05	3.14941e-05	2.4938e-05	14.6364	4
Q15942	NA	NA	NA	NA	ZYX	2.4037e-05	2.46704e-05	2.04038e-05	5.77009	4
P04003	NA	NA	NA	NA	C4BPA	0.000142155	0.000136474	0.000105798	8.81208	4
P80108	NA	NA	NA	NA	GPLD1	1.78339e-05	1.25976e-05	1.62475e-05	9.96305	4
P04792	NA	NA	NA	NA	HSPB1	3.10155e-05	3.14941e-05	2.94722e-05	1.9897	4
P00747	NA	NA	NA	NA	PLG	0.000413541	0.000257202	0.000317393	13.8222	4
Q9NP58	NA	NA	NA	NA	ABCB6	1.08554e-05	1.12854e-05	7.17912e-06	13.3324	4
P05155	NA	NA	NA	NA	SERPING1	4.65233e-05	4.46166e-05	1.17133e-05	32.9566	4
P16671	NA	NA	NA	NA	CD36	4.13541e-05	2.3883e-05	3.21171e-05	15.5501	4
P04040	NA	NA	NA	NA	CAT	8.27081e-06	9.18577e-06	9.06836e-06	3.25079	4
P00915	NA	NA	NA	NA	CA1	2.14524e-05	1.20727e-05	1.58696e-05	16.5442	4
P02786	NA	NA	NA	NA	TFRC	1.47324e-05	1.3385e-05	1.02019e-05	10.5154	4
P49368	NA	NA	NA	NA	CCT3	1.18893e-05	2.20458e-05	1.77589e-05	17.0839	4
P18054	NA	NA	NA	NA	ALOX12	1.16308e-05	1.15478e-05	1.20912e-05	1.43733	4
P15311	NA	NA	NA	NA	EZR	4.65233e-05	2.51953e-05	3.13614e-05	18.4424	4
P53396	NA	NA	NA	NA	ACLY	6.9785e-06	4.98656e-06	3.7407e-06	18.0107	4
Q14344	NA	NA	NA	NA	GNA13	6.9785e-06	6.03636e-06	1.2469e-05	23.6116	4
P35858	NA	NA	NA	NA	IGFALS	1.00801e-05	5.77391e-06	9.06836e-06	15.6486	4
Q01518	NA	NA	NA	NA	CAP1	1.96432e-05	2.0996e-05	2.90943e-05	12.6949	4
P40939	NA	NA	NA	NA	HADHA	4.91079e-06	4.19921e-06	8.31267e-06	21.8558	4
P51659	NA	NA	NA	NA	HSD17B4	4.65233e-06	4.98656e-06	1.13355e-05	31.0972	4
Q70J99	NA	NA	NA	NA	UNC13D	1.31816e-05	1.07605e-05	9.82406e-06	8.88757	4
P50416	NA	NA	NA	NA	CPT1A	3.10155e-06	1.10229e-05	3.7407e-06	42.6636	4
Q6ZNJ1	NA	NA	NA	NA	NBEAL2	4.39387e-06	7.08617e-06	4.15633e-06	18.0258	4
Q01082	NA	NA	NA	NA	SPTBN1	3.61848e-06	8.92332e-06	4.15633e-06	30.2873	4
Q9NQ75	NA	NA	NA	NA	CASS4	NA	4.98656e-06	4.53418e-06	4.75152	4
P02654	NA	NA	NA	NA	APOC1	0.00361848	0.00419921	0.00222931	17.4502	4
Q9NQC3	NA	NA	NA	NA	RTN4	6.46157e-05	7.08617e-05	3.47621e-05	19.6296	4
P02746	NA	NA	NA	NA	C1QB	0.000542772	0.000367431	0.000347621	14.7906	4
Q9NY65	NA	NA	NA	NA	TUBA8	9.56313e-05	4.19921e-05	4.91203e-05	27.0179	4
P18428	NA	NA	NA	NA	LBP	0.000118893	0.000118103	7.55697e-05	13.7359	4
P07951	NA	NA	NA	NA	TPM2	0.000250709	0.000233581	0.000290943	6.57904	4
Q8TDB8	NA	NA	NA	NA	SLC2A14	0.000157662	7.87352e-05	6.80127e-05	27.8566	4
P02745	NA	NA	NA	NA	C1QA	2.35201e-05	3.67431e-05	2.26709e-05	16.4798	4
P04899	NA	NA	NA	NA	GNAI2	4.91079e-05	4.98656e-05	4.91203e-05	0.507491	4
Q96PD5	NA	NA	NA	NA	PGLYRP2	5.42772e-05	4.98656e-05	4.91203e-05	3.14988	4
P50148	NA	NA	NA	NA	GNAQ	2.14524e-05	1.8634e-05	1.47361e-05	10.6553	4
P27348	NA	NA	NA	NA	YWHAQ	1.57662e-05	1.0498e-05	9.06836e-06	17.2923	4
P67936	NA	NA	NA	NA	TPM4	1.88678e-05	2.17834e-05	3.66513e-05	21.3704	4
P40926	NA	NA	NA	NA	MDH2	1.93847e-05	1.67968e-05	8.31267e-06	22.546	4
P62820	NA	NA	NA	NA	RAB1A	7.75389e-05	7.34862e-05	5.66773e-05	9.22448	4
P47755	NA	NA	NA	NA	CAPZA2	1.80924e-05	1.65344e-05	1.39804e-05	7.39758	4
Q92954	NA	NA	NA	NA	PRG4	1.47324e-05	2.88696e-05	1.2469e-05	27.4548	4
O00151	NA	NA	NA	NA	PDLIM1	2.84309e-05	3.93676e-05	1.47361e-05	25.8995	4
Q9ULV4	NA	NA	NA	NA	CORO1C	2.01601e-05	1.91589e-05	2.38045e-05	6.70856	4
O14791	NA	NA	NA	NA	APOL1	3.87694e-05	3.67431e-05	6.80127e-05	21.1164	4
P07359	NA	NA	NA	NA	GP1BA	5.16926e-05	0.000118103	4.91203e-05	30.9402	4
P03952	NA	NA	NA	NA	KLKB1	2.42955e-05	1.96838e-05	1.17133e-05	19.7965	4
Q13423	NA	NA	NA	NA	NNT	4.65233e-06	5.24901e-06	6.42342e-06	9.56078	4
P19086	NA	NA	NA	NA	GNAZ	1.3957e-05	1.20727e-05	1.28468e-05	4.21964	4
P37802	NA	NA	NA	NA	TAGLN2	1.68001e-05	1.36474e-05	9.44621e-06	16.018	4
P27797	NA	NA	NA	NA	CALR	2.01601e-05	1.44348e-05	6.80127e-06	28.0421	4
P00451	NA	NA	NA	NA	F8	1.24062e-05	5.24901e-06	1.05798e-05	22.8129	4
P05154	NA	NA	NA	NA	SERPINA5	6.9785e-06	5.77391e-06	8.31267e-06	10.4418	4
P61026	NA	NA	NA	NA	RAB10	1.08554e-05	8.92332e-06	1.54918e-05	16.5774	4
Q05682	NA	NA	NA	NA	CALD1	1.03385e-05	1.41723e-05	1.2469e-05	8.99691	4
P30044	NA	NA	NA	NA	PRDX5	3.87694e-05	4.46166e-05	7.17912e-06	38.5175	4
Q96KN2	NA	NA	NA	NA	CNDP1	1.7317e-05	6.29881e-06	6.80127e-06	35.4267	4
Q14141	NA	NA	NA	NA	44445	8.01235e-06	1.0498e-05	8.69051e-06	8.18166	4
P51148	NA	NA	NA	NA	RAB5C	1.16308e-05	1.46972e-05	1.05798e-05	10.0398	4
Q96IY4	NA	NA	NA	NA	CPB2	1.36985e-05	1.83715e-05	1.28468e-05	11.4699	4
P04632	NA	NA	NA	NA	CAPNS1	6.20311e-06	7.87352e-06	4.53418e-06	15.5391	4
Q16555	NA	NA	NA	NA	DPYSL2	3.10155e-06	7.87352e-06	3.43842e-06	32.0031	4
P07900	NA	NA	NA	NA	HSP90AA1	6.46157e-06	1.18103e-05	1.58696e-05	23.9389	4
Q16851	NA	NA	NA	NA	UGP2	9.56313e-06	4.19921e-06	6.42342e-06	23.1242	4
Q06033	NA	NA	NA	NA	ITIH3	5.94465e-06	7.34862e-06	1.54918e-06	35.3072	4
P17987	NA	NA	NA	NA	TCP1	3.87694e-06	1.78466e-06	1.09576e-05	50.1008	4
Q99832	NA	NA	NA	NA	CCT7	2.4554e-06	6.29881e-06	4.15633e-06	25.8379	4
P0DJI8	NA	NA	NA	NA	SAA1	0.0149908	0.0154846	0.0143582	2.1812	4
P01857	NA	NA	NA	NA	IGHG1	0.00199016	0.00223083	0.00275829	9.75028	4
P02652	NA	NA	NA	NA	APOA2	0.000930466	0.00162719	0.00139804	15.5484	4
P07437	NA	NA	NA	NA	TUBB	0.000284309	0.000136474	0.000181367	21.8014	4
P55056	NA	NA	NA	NA	APOC4	0.000465233	0.000341186	0.000377848	9.32063	4
P62834	NA	NA	NA	NA	RAP1A	0.000100801	8.66087e-05	6.04558e-05	14.3012	4
P07737	NA	NA	NA	NA	PFN1	6.46157e-05	6.03636e-05	6.04558e-05	2.2686	4
P02747	NA	NA	NA	NA	C1QC	0.000217109	0.000288696	0.000313614	10.5895	4
O75915	NA	NA	NA	NA	ARL6IP5	5.68618e-05	6.29881e-05	4.53418e-05	9.39411	4
P06732	NA	NA	NA	NA	CKM	2.01601e-05	1.81091e-05	1.32247e-05	11.9841	4
P04179	NA	NA	NA	NA	SOD2	2.84309e-05	2.33581e-05	2.0026e-05	10.2078	4
Q9BWP8	NA	NA	NA	NA	COLEC11	5.42772e-05	3.93676e-05	2.75829e-05	19.1133	4
Q14520	NA	NA	NA	NA	HABP2	4.13541e-05	9.44822e-05	8.31267e-05	22.131	4
P61204	NA	NA	NA	NA	ARF3	1.00801e-05	1.41723e-05	1.09576e-05	10.5984	4
P30043	NA	NA	NA	NA	BLVRB	1.36985e-05	1.10229e-05	4.15633e-06	29.5221	4
P31146	NA	NA	NA	NA	CORO1A	4.39387e-06	5.51146e-06	2.83386e-06	18.2853	4
P32119	NA	NA	NA	NA	PRDX2	2.1194e-05	2.23083e-05	2.11595e-05	1.75058	4
P07203	NA	NA	NA	NA	GPX1	3.87694e-05	3.67431e-05	2.56937e-05	12.0443	4
O00161	NA	NA	NA	NA	SNAP23	1.78339e-05	1.67968e-05	1.17133e-05	12.2424	4
P04075	NA	NA	NA	NA	ALDOA	1.0597e-05	1.67968e-05	1.43582e-05	12.957	4
P47756	NA	NA	NA	NA	CAPZB	2.84309e-05	1.70593e-05	2.11595e-05	14.9662	4
P02763	NA	NA	NA	NA	ORM1	0.000108554	0.000149597	6.42342e-05	22.9366	4
P00740	NA	NA	NA	NA	F9	1.75755e-05	2.02087e-05	1.77589e-05	4.58469	4
Q29836	NA	NA	NA	NA	HLA-B	7.75389e-05	5.51146e-05	7.17912e-05	9.86777	4
P61106	NA	NA	NA	NA	RAB14	1.21478e-05	2.88696e-05	1.13355e-05	32.744	4
P61981	NA	NA	NA	NA	YWHAG	4.65233e-06	7.87352e-06	3.77848e-06	22.9115	4
Q15113	NA	NA	NA	NA	PCOLCE	1.91263e-05	1.46972e-05	1.39804e-05	10.0986	4
P49908	NA	NA	NA	NA	SELENOP	3.87694e-05	3.93676e-05	3.62735e-05	2.48461	4
P23142	NA	NA	NA	NA	FBLN1	3.10155e-06	4.19921e-06	3.55178e-06	8.80621	4
P28289	NA	NA	NA	NA	TMOD1	9.30466e-06	2.62451e-05	7.55697e-06	41.4748	4
Q8TF42	NA	NA	NA	NA	UBASH3B	5.94465e-06	6.56126e-06	9.44621e-06	14.7485	4
P59998	NA	NA	NA	NA	ARPC4	1.70586e-05	2.3883e-05	1.92703e-05	10.016	4
P07357	NA	NA	NA	NA	C8A	2.37786e-05	1.70593e-05	1.43582e-05	15.2221	4
P49748	NA	NA	NA	NA	ACADVL	4.39387e-06	6.29881e-06	5.66773e-06	10.2732	4
Q99623	NA	NA	NA	NA	PHB2	1.18893e-05	1.36474e-05	2.90943e-05	30.0137	4
P12236	NA	NA	NA	NA	SLC25A6	1.36985e-05	1.31225e-05	1.36025e-05	1.32228	4
Q99798	NA	NA	NA	NA	ACO2	5.42772e-06	4.19921e-06	5.66773e-06	8.92102	4
O75390	NA	NA	NA	NA	CS	6.20311e-06	1.02356e-05	1.05798e-05	15.6009	4
P19652	NA	NA	NA	NA	ORM2	2.84309e-05	3.93676e-05	2.60715e-05	13.0898	4
P00746	NA	NA	NA	NA	CFD	NA	6.03636e-06	2.83386e-05	64.8793	4
P05976	NA	NA	NA	NA	MYL1	5.68618e-05	NA	7.17912e-05	11.6044	4
Q8TC12	NA	NA	NA	NA	RDH11	2.01601e-05	1.94213e-05	4.91203e-06	33.4711	4
Q08431	NA	NA	NA	NA	MFGE8	7.49542e-06	7.08617e-06	5.28988e-06	10.226	4
P17301	NA	NA	NA	NA	ITGA2	3.61848e-06	3.14941e-06	3.28728e-06	4.15281	4
P35232	NA	NA	NA	NA	PHB	6.9785e-06	5.24901e-06	3.77848e-06	17.333	4
P0DP24	NA	NA	NA	NA	CALM2	6.46157e-06	8.39842e-06	6.80127e-07	44.7562	4
P30740	NA	NA	NA	NA	SERPINB1	2.32617e-05	3.67431e-06	3.28728e-06	65.4586	4
O95870	NA	NA	NA	NA	ABHD16A	3.87694e-06	4.98656e-06	7.55697e-06	19.9119	4
O00139	NA	NA	NA	NA	KIF2A	8.27081e-06	8.39842e-06	3.21171e-06	25.7739	4
P07237	NA	NA	NA	NA	P4HB	4.91079e-06	5.51146e-06	NA	5.76331	4
P35606	NA	NA	NA	NA	COPB2	7.49542e-06	5.77391e-06	NA	12.9736	4
P53621	NA	NA	NA	NA	COPA	7.75389e-07	1.62719e-06	2.4938e-06	30.394	4
P17858	NA	NA	NA	NA	PFKL	2.48124e-06	NA	2.34266e-06	2.87285	4
Q15149	NA	NA	NA	NA	PLEC	NA	2.62451e-06	2.07817e-06	11.6176	4
P02765	NA	NA	NA	NA	AHSG	0.00284309	0.00288696	0.0032495	4.3025	4
P02749	NA	NA	NA	NA	APOH	0.000217109	0.000251953	0.000181367	9.39847	4
P35542	NA	NA	NA	NA	SAA4	0.000413541	0.000419921	0.000377848	3.24219	4
P68366	NA	NA	NA	NA	TUBA4A	0.000284309	0.000288696	0.000294722	1.04351	4
P02760	NA	NA	NA	NA	AMBP	5.16926e-05	6.56126e-05	6.80127e-05	8.23574	4
P23528	NA	NA	NA	NA	CFL1	7.23696e-05	8.66087e-05	5.66773e-05	12.0245	4
P60985	NA	NA	NA	NA	KRTDAP	7.49542e-05	7.08617e-05	5.66773e-05	8.2043	4
Q14247	NA	NA	NA	NA	CTTN	9.82159e-06	7.61107e-06	9.44621e-06	7.62231	4
P02724	NA	NA	NA	NA	GYPA	5.42772e-05	5.77391e-05	6.80127e-05	6.87293	4
P00739	NA	NA	NA	NA	HPR	4.13541e-05	6.56126e-05	4.53418e-05	14.793	4
Q14165	NA	NA	NA	NA	MLEC	6.72004e-06	8.92332e-06	1.09576e-05	13.7996	4
Q7Z434	NA	NA	NA	NA	MAVS	1.88678e-06	5.77391e-06	7.17912e-06	31.9972	4
Q7LDG7	NA	NA	NA	NA	RASGRP2	9.30466e-06	9.44822e-06	8.31267e-06	3.95712	4
P07360	NA	NA	NA	NA	C8G	1.68001e-05	1.65344e-05	1.51139e-05	3.24108	4
Q99439	NA	NA	NA	NA	CNN2	1.44739e-05	1.65344e-05	1.39804e-05	5.21572	4
Q6PJW8	NA	NA	NA	NA	CNST	2.84309e-06	2.62451e-06	5.66773e-06	26.4027	4
P49755	NA	NA	NA	NA	TMED10	1.11139e-05	1.0498e-05	4.53418e-06	24.074	4
P61225	NA	NA	NA	NA	RAP2B	1.80924e-05	1.15478e-05	1.13355e-05	16.2372	4
P05156	NA	NA	NA	NA	CFI	1.57662e-05	1.3385e-05	1.51139e-05	4.81493	4
P15169	NA	NA	NA	NA	CPN1	5.94465e-06	1.07605e-05	3.47621e-06	31.7948	4
P12931	NA	NA	NA	NA	SRC	9.82159e-07	5.77391e-06	5.66773e-06	38.149	4
P48047	NA	NA	NA	NA	ATP5O	5.16926e-06	5.77391e-06	6.04558e-06	4.57339	4
Q15746	NA	NA	NA	NA	MYLK	8.78774e-06	7.34862e-06	6.80127e-06	7.74786	4
Q9Y6Z7	NA	NA	NA	NA	COLEC10	1.80924e-05	1.70593e-05	1.28468e-05	10.0272	4
P13224	NA	NA	NA	NA	GP1BB	0.000121478	8.13597e-05	9.44621e-05	11.9182	4
P02743	NA	NA	NA	NA	APCS	1.26647e-05	6.29881e-06	1.02019e-05	19.0631	4
P23219	NA	NA	NA	NA	PTGS1	1.11139e-05	1.20727e-05	9.82406e-06	5.92058	4
P33241	NA	NA	NA	NA	LSP1	5.68618e-06	3.14941e-06	3.77848e-06	18.1388	4
P08571	NA	NA	NA	NA	CD14	8.78774e-06	7.61107e-06	6.80127e-06	7.45723	4
P04278	NA	NA	NA	NA	SHBG	8.01235e-06	1.28601e-05	3.77848e-06	31.9294	4
P51149	NA	NA	NA	NA	RAB7A	7.23696e-06	7.08617e-06	4.91203e-06	11.7146	4
P00390	NA	NA	NA	NA	GSR	5.94465e-06	8.13597e-06	7.17912e-06	8.9503	4
A0FGR8	NA	NA	NA	NA	ESYT2	6.46157e-06	1.88964e-06	9.44621e-06	37.0398	4
P09493	NA	NA	NA	NA	TPM1	5.42772e-05	NA	4.53418e-05	8.96957	4
Q16181	NA	NA	NA	NA	44446	8.78774e-06	5.51146e-06	7.55697e-06	13.115	4
P68104	NA	NA	NA	NA	EEF1A1	5.68618e-06	8.66087e-06	7.93482e-06	12.0559	4
P04180	NA	NA	NA	NA	LCAT	4.91079e-06	7.08617e-06	4.91203e-06	12.8615	4
P37840	NA	NA	NA	NA	SNCA	2.17109e-05	7.08617e-06	2.0026e-06	57.5398	4
Q4KMQ2	NA	NA	NA	NA	ANO6	6.9785e-06	5.51146e-06	7.55697e-06	9.11024	4
Q14012	NA	NA	NA	NA	CAMK1	2.58463e-06	2.88696e-06	2.68272e-06	3.27615	4
O15400	NA	NA	NA	NA	STX7	3.87694e-06	4.98656e-06	3.28728e-06	12.2988	4
P07195	NA	NA	NA	NA	LDHB	1.60247e-06	9.18577e-06	4.15633e-06	44.7183	4
Q16643	NA	NA	NA	NA	DBN1	1.18893e-05	9.97312e-06	8.69051e-06	9.12606	4
Q53GQ0	NA	NA	NA	NA	HSD17B12	7.75389e-06	5.51146e-06	3.36285e-06	22.871	4
P05164	NA	NA	NA	NA	MPO	3.87694e-06	1.60095e-06	3.17393e-06	23.3303	4
P06241	NA	NA	NA	NA	FYN	9.82159e-06	9.44822e-06	3.77848e-06	25.448	4
P61158	NA	NA	NA	NA	ACTR3	1.34401e-05	1.10229e-05	NA	9.88083	4
P22695	NA	NA	NA	NA	UQCRC2	8.27081e-07	5.77391e-06	2.75829e-06	46.1387	4
Q15365	NA	NA	NA	NA	PCBP1	2.48124e-06	1.67968e-05	6.04558e-06	50.9719	4
O15117	NA	NA	NA	NA	FYB	6.9785e-06	7.87352e-06	NA	6.02625	4
Q13637	NA	NA	NA	NA	RAB32	3.87694e-06	2.30957e-06	3.77848e-06	15.2588	4
P33778	NA	NA	NA	NA	HIST1H2BB	1.86093e-05	1.5747e-05	1.96481e-05	6.47966	4
O94886	NA	NA	NA	NA	TMEM63A	6.20311e-06	3.14941e-06	2.0026e-06	33.1183	4
P07948	NA	NA	NA	NA	LYN	2.4554e-06	4.19921e-06	1.62475e-06	27.4879	4
Q04917	NA	NA	NA	NA	YWHAH	5.68618e-06	7.08617e-06	7.17912e-06	7.26111	4
P23368	NA	NA	NA	NA	ME2	1.7317e-06	4.19921e-06	NA	41.6042	4
P13804	NA	NA	NA	NA	ETFA	1.03385e-06	2.3883e-06	1.88924e-06	22.3377	4
P33151	NA	NA	NA	NA	CDH5	5.16926e-06	NA	4.91203e-06	2.55154	4
B0I1T2	NA	NA	NA	NA	MYO1G	4.91079e-06	1.46972e-06	NA	53.9309	4
O15144	NA	NA	NA	NA	ARPC2	4.39387e-06	NA	5.28988e-06	9.25271	4
Q15404	NA	NA	NA	NA	RSU1	2.04186e-06	7.61107e-06	NA	57.6945	4
O43294	NA	NA	NA	NA	TGFB1I1	NA	2.62451e-06	1.58696e-06	24.6361	4
P09211	NA	NA	NA	NA	GSTP1	NA	2.62451e-06	5.28988e-06	33.6776	4
P05771	NA	NA	NA	NA	PRKCB	5.42772e-06	NA	8.31267e-07	73.4377	4
P48740	NA	NA	NA	NA	MASP1	9.82159e-06	9.18577e-06	NA	3.34512	4
Q9UK55	NA	NA	NA	NA	SERPINA10	5.68618e-06	NA	2.41823e-06	40.3231	4
P24539	NA	NA	NA	NA	ATP5F1	NA	2.88696e-06	2.38045e-06	9.61596	4
P46940	NA	NA	NA	NA	IQGAP1	1.24062e-06	2.88696e-06	NA	39.8862	4
P09622	NA	NA	NA	NA	DLD	1.60247e-06	3.67431e-06	NA	39.2633	4
P00558	NA	NA	NA	NA	PGK1	1.78339e-06	2.33581e-06	NA	13.4108	4
P06753	NA	NA	NA	NA	TPM3	3.36002e-05	3.93676e-05	3.77848e-05	4.66027	4
P0DOY2	NA	NA	NA	NA	IGLC2	0.000209355	0.000246704	0.000234266	4.77176	4
P01876	NA	NA	NA	NA	IGHA1	0.000336002	0.000446166	0.00032495	10.4854	4
P0CG04	NA	NA	NA	NA	IGLC1	0.000284309	0.000472411	0.000528988	17.2565	4
P02775	NA	NA	NA	NA	PPBP	0.00017317	0.000199462	0.000272051	13.7597	4
P61163	NA	NA	NA	NA	ACTR1A	1.03385e-05	6.82372e-06	7.17912e-06	13.7678	4
P35442	NA	NA	NA	NA	THBS2	8.01235e-05	6.03636e-05	5.66773e-05	11.0759	4
P01619	NA	NA	NA	NA	IGKV3-20	5.68618e-05	9.44822e-05	6.04558e-05	16.9775	4
P02753	NA	NA	NA	NA	RBP4	9.56313e-06	9.71067e-06	1.09576e-05	4.38905	4
O00299	NA	NA	NA	NA	CLIC1	3.10155e-05	2.25708e-05	1.58696e-05	18.9267	4
P05452	NA	NA	NA	NA	CLEC3B	2.58463e-05	3.41186e-05	4.15633e-05	13.4127	4
Q96KK5	NA	NA	NA	NA	HIST1H2AH	2.58463e-05	1.44348e-05	1.85146e-05	17.0345	4
P00748	NA	NA	NA	NA	F12	4.39387e-05	3.93676e-05	5.28988e-05	8.75303	4
O75947	NA	NA	NA	NA	ATP5H	9.56313e-06	4.72411e-06	2.38045e-06	38.0634	4
P06312	NA	NA	NA	NA	IGKV4-1	1.62832e-05	1.54846e-05	2.60715e-05	17.6543	4
P62937	NA	NA	NA	NA	PPIA	3.36002e-05	3.67431e-05	4.53418e-05	9.10066	4
P01591	NA	NA	NA	NA	JCHAIN	9.82159e-05	3.41186e-05	7.17912e-05	27.3332	4
A0A0S2Z4G8	NA	NA	NA	NA	TPM3	3.36002e-05	3.93676e-05	2.4938e-05	12.849	4
Q15485	NA	NA	NA	NA	FCN2	1.24062e-05	2.59826e-05	1.62475e-05	22.1852	4
A0A0B4J1X5	NA	NA	NA	NA	IGHV3-74	1.83509e-06	9.44822e-06	5.28988e-07	70.6316	4
P11169	NA	NA	NA	NA	SLC2A3	1.18893e-05	1.36474e-05	6.42342e-06	20.4163	4
Q9H3N1	NA	NA	NA	NA	TMX1	4.91079e-06	5.24901e-06	4.15633e-06	6.76791	4
Q12907	NA	NA	NA	NA	LMAN2	5.68618e-06	6.29881e-06	2.985e-06	20.4004	4
Q6UWP8	NA	NA	NA	NA	SBSN	3.10155e-06	1.8634e-06	9.44621e-07	31.7243	4
Q15762	NA	NA	NA	NA	CD226	7.49542e-06	9.18577e-06	6.80127e-06	9.04615	4
P31946	NA	NA	NA	NA	YWHAB	6.20311e-06	2.88696e-06	2.75829e-06	28.5467	4
Q04756	NA	NA	NA	NA	HGFAC	6.72004e-06	1.23352e-05	1.43582e-05	20.5138	4
Q15582	NA	NA	NA	NA	TGFBI	1.11139e-05	8.39842e-06	9.06836e-06	8.57291	4
P40227	NA	NA	NA	NA	CCT6A	3.61848e-06	5.77391e-06	5.28988e-06	13.3412	4
P00918	NA	NA	NA	NA	CA2	3.36002e-06	4.98656e-06	3.43842e-06	13.4815	4
P01137	NA	NA	NA	NA	TGFB1	2.55878e-06	3.41186e-06	2.45601e-06	10.7851	4
P16070	NA	NA	NA	NA	CD44	5.68618e-06	4.19921e-05	3.77848e-06	72.481	4
P35613	NA	NA	NA	NA	BSG	8.78774e-06	1.73217e-05	9.44621e-06	23.1315	4
P05543	NA	NA	NA	NA	SERPINA7	5.68618e-06	NA	4.15633e-06	15.5433	4
Q16891	NA	NA	NA	NA	IMMT	1.42155e-06	2.62451e-06	5.66773e-06	39.0236	4
Q15907	NA	NA	NA	NA	RAB11B	7.23696e-06	9.71067e-06	7.17912e-06	10.3749	4
Q9UGM5	NA	NA	NA	NA	FETUB	7.23696e-05	6.56126e-05	NA	4.89698	4
P13797	NA	NA	NA	NA	PLS3	6.72004e-06	5.51146e-06	4.91203e-06	9.30454	4
Q6DD88	NA	NA	NA	NA	ATL3	6.20311e-06	3.14941e-06	2.64494e-06	27.7949	4
P27338	NA	NA	NA	NA	MAOB	2.84309e-06	3.67431e-06	2.30488e-06	13.545	4
O14672	NA	NA	NA	NA	ADAM10	3.87694e-06	5.51146e-06	8.31267e-06	21.9506	4
O95674	NA	NA	NA	NA	CDS2	6.46157e-06	3.14941e-06	3.13614e-05	65.1912	4
Q96A32	NA	NA	NA	NA	MYLPF	8.27081e-06	8.66087e-06	2.87165e-06	28.3002	4
O15143	NA	NA	NA	NA	ARPC1B	5.16926e-06	8.13597e-06	4.53418e-06	18.6664	4
Q9BVA1	NA	NA	NA	NA	TUBB2B	0.000108554	7.87352e-05	3.77848e-05	27.3423	4
O15145	NA	NA	NA	NA	ARPC3	3.61848e-06	3.67431e-06	5.28988e-06	13.0671	4
P00338	NA	NA	NA	NA	LDHA	2.14524e-06	4.72411e-06	2.72051e-06	24.4505	4
P11413	NA	NA	NA	NA	G6PD	1.34401e-06	2.28332e-06	1.43582e-06	17.715	4
Q58FF8	NA	NA	NA	NA	HSP90AB2P	4.13541e-06	6.56126e-06	NA	22.6786	4
P24593	NA	NA	NA	NA	IGFBP5	7.49542e-06	3.67431e-06	3.77848e-06	25.2211	4
P48643	NA	NA	NA	NA	CCT5	1.42155e-06	1.3385e-06	1.70032e-06	7.35975	4
P52566	NA	NA	NA	NA	ARHGDIB	1.16308e-06	2.30957e-06	2.07817e-06	18.9176	4
O75396	NA	NA	NA	NA	SEC22B	6.72004e-06	2.54577e-06	2.22931e-06	37.7652	4
Q9UJU6	NA	NA	NA	NA	DBNL	1.99016e-06	2.12585e-06	1.77589e-06	5.187	4
Q05209	NA	NA	NA	NA	PTPN12	2.58463e-06	2.62451e-06	1.96481e-06	8.93074	4
P25787	NA	NA	NA	NA	PSMA2	NA	3.93676e-06	2.985e-06	13.7502	4
P08185	NA	NA	NA	NA	SERPINA6	6.20311e-06	5.24901e-06	2.11595e-06	27.2954	4
P50991	NA	NA	NA	NA	CCT4	5.68618e-06	3.67431e-06	1.62475e-06	32.0189	4
P14543	NA	NA	NA	NA	NID1	4.65233e-06	4.98656e-06	3.66513e-06	8.94507	4
P49411	NA	NA	NA	NA	TUFM	2.58463e-06	2.30957e-06	6.04558e-06	32.9655	4
Q7L591	NA	NA	NA	NA	DOK3	1.88678e-06	4.72411e-06	5.28988e-06	26.5399	4
P20340	NA	NA	NA	NA	RAB6A	8.78774e-06	6.29881e-06	3.77848e-06	22.9958	4
P62879	NA	NA	NA	NA	GNB2	1.57662e-05	1.31225e-05	1.62475e-05	6.45664	4
Q96NZ9	NA	NA	NA	NA	PRAP1	8.27081e-06	NA	9.82406e-06	8.58391	4
Q14008	NA	NA	NA	NA	CKAP5	6.46157e-07	2.15209e-06	1.05798e-06	34.958	4
P40197	NA	NA	NA	NA	GP5	4.39387e-06	4.72411e-06	NA	3.62187	4
Q14643	NA	NA	NA	NA	ITPR1	2.37786e-06	1.3385e-06	NA	27.9672	4
Q9Y6E0	NA	NA	NA	NA	STK24	1.62832e-06	3.14941e-06	1.54918e-06	24.6908	4
Q6IBS0	NA	NA	NA	NA	TWF2	3.36002e-06	3.67431e-06	1.77589e-06	20.0043	4
P07327	NA	NA	NA	NA	ADH1A	2.01601e-06	NA	8.31267e-07	41.6097	4
Q9NXH8	NA	NA	NA	NA	TOR4A	5.16926e-06	4.46166e-06	1.17133e-05	32.4444	4
Q9C0C9	NA	NA	NA	NA	UBE2O	9.56313e-07	1.46972e-06	1.66253e-06	15.4642	4
P13747	NA	NA	NA	NA	HLA-E	2.84309e-06	1.67968e-06	NA	25.7233	4
Q8IZP0	NA	NA	NA	NA	ABI1	3.87694e-06	4.98656e-07	3.28728e-06	40.787	4
P51572	NA	NA	NA	NA	BCAP31	3.36002e-06	2.88696e-06	4.15633e-06	10.6806	4
Q8TCJ2	NA	NA	NA	NA	STT3B	NA	3.67431e-06	4.15633e-06	6.15562	4
P30443	NA	NA	NA	NA	HLA-A	3.36002e-06	6.03636e-06	NA	28.4827	4
Q13464	NA	NA	NA	NA	ROCK1	NA	1.15478e-05	2.38045e-06	65.8185	4
P29350	NA	NA	NA	NA	PTPN6	NA	9.44822e-07	2.19152e-06	39.7501	4
Q13045	NA	NA	NA	NA	FLII	1.36985e-06	NA	2.30488e-06	25.4447	4
P61604	NA	NA	NA	NA	HSPE1	8.78774e-06	1.70593e-05	NA	32.0019	4
P15907	NA	NA	NA	NA	ST6GAL1	1.55078e-06	1.0498e-06	1.54918e-06	12.0532	4
P11597	NA	NA	NA	NA	CETP	4.39387e-06	NA	2.22931e-06	32.6817	4
Q14432	NA	NA	NA	NA	PDE3A	NA	1.20727e-06	2.04038e-06	25.6526	4
Q8TAA3	NA	NA	NA	NA	PSMA8	3.10155e-07	1.25976e-06	2.64494e-06	48.2502	4
P78356	NA	NA	NA	NA	PIP4K2B	NA	2.51953e-06	1.43582e-06	27.3984	4
Q92614	NA	NA	NA	NA	MYO18A	8.52928e-07	1.94213e-06	7.55697e-07	32.1321	4
P02741	NA	NA	NA	NA	CRP	2.84309e-06	2.62451e-06	NA	3.99784	4
Q5HYB6	NA	NA	NA	NA	DKFZp686J1372	6.20311e-06	6.56126e-06	NA	2.8059	4
P55058	NA	NA	NA	NA	PLTP	2.58463e-06	2.44079e-06	NA	2.86222	4
P05107	NA	NA	NA	NA	ITGB2	8.78774e-07	NA	2.72051e-06	51.1695	4
Q15166	NA	NA	NA	NA	PON3	NA	NA	7.93482e-05	NA	4
Q12955	NA	NA	NA	NA	ANK3	2.58463e-06	2.41455e-05	NA	80.6613	4
Q5T4S7	NA	NA	NA	NA	UBR4	8.27081e-07	NA	7.93482e-07	2.07332	4
Q14203	NA	NA	NA	NA	DCTN1	4.39387e-06	NA	NA	NA	4
P55209	NA	NA	NA	NA	NAP1L1	NA	4.72411e-06	NA	NA	4
Q9NP72	NA	NA	NA	NA	RAB18	3.87694e-06	NA	NA	NA	4
P38117	NA	NA	NA	NA	ETFB	NA	NA	3.40064e-06	NA	4
P00492	NA	NA	NA	NA	HPRT1	4.65233e-07	1.46972e-06	1.17133e-06	28.7636	4
P12273	NA	NA	NA	NA	PIP	NA	5.24901e-06	NA	NA	4
P01834	NA	NA	NA	NA	IGKC	0.000930466	0.000839842	0.000793482	4.70706	4
D3DQX7	NA	NA	NA	NA	SAA1	0.00131816	0.00178466	0.00170032	8.96437	4
A0A0S2Z3V0	NA	NA	NA	NA	APOE	4.65233e-05	3.93676e-05	3.21171e-05	10.5724	4
P01861	NA	NA	NA	NA	IGHG4	3.61848e-05	2.62451e-05	2.53158e-05	11.8928	4
P62987	NA	NA	NA	NA	UBA52	1.13724e-05	2.62451e-05	2.11595e-05	22.2756	4
A0A1B1CYC5	NA	NA	NA	NA	Gc	0.000136985	0.000393676	0.000222931	30.0306	4
D6RF35	NA	NA	NA	NA	GC	0.000124062	0.000131225	0.000188924	13.8658	4
Q02161	NA	NA	NA	NA	RHD	0.000113724	9.71067e-05	8.31267e-05	9.02532	4
B7Z596	NA	NA	NA	NA	TPM1	8.01235e-06	6.56126e-06	6.42342e-06	7.26143	4
P30405	NA	NA	NA	NA	PPIF	4.13541e-06	1.78466e-05	1.09576e-05	36.0487	4
P14770	NA	NA	NA	NA	GP9	2.84309e-05	3.67431e-05	4.15633e-05	10.78	4
Q96SA9	NA	NA	NA	NA	NA	1.3957e-05	1.54846e-05	3.77848e-05	34.3644	4
P51884	NA	NA	NA	NA	LUM	9.82159e-06	7.61107e-06	1.17133e-05	12.2014	4
P60953	NA	NA	NA	NA	CDC42	3.87694e-06	6.03636e-06	3.47621e-06	17.8137	4
Q13790	NA	NA	NA	NA	APOF	2.19693e-05	1.70593e-05	1.43582e-05	12.5186	4
P49720	NA	NA	NA	NA	PSMB3	4.39387e-06	3.93676e-06	2.4938e-06	15.8692	4
P10644	NA	NA	NA	NA	PRKAR1A	4.39387e-06	4.46166e-06	1.47361e-06	28.6059	4
Q9Y624	NA	NA	NA	NA	F11R	1.11139e-05	9.44822e-06	1.20912e-05	7.08836	4
Q9NRW1	NA	NA	NA	NA	RAB6B	1.80924e-06	1.20727e-06	9.82406e-07	18.5167	4
P61769	NA	NA	NA	NA	B2M	7.75389e-05	5.24901e-05	6.80127e-05	11.0578	4
O94919	NA	NA	NA	NA	ENDOD1	2.84309e-06	3.14941e-06	3.32507e-06	4.53427	4
Q13561	NA	NA	NA	NA	DCTN2	4.91079e-06	1.41723e-06	4.15633e-06	30.3699	4
P05387	NA	NA	NA	NA	RPLP2	1.42155e-06	4.98656e-06	4.53418e-06	30.7224	4
P05141	NA	NA	NA	NA	SLC25A5	1.31816e-05	1.20727e-05	1.32247e-05	2.93937	4
Q08380	NA	NA	NA	NA	LGALS3BP	6.20311e-06	4.46166e-06	3.21171e-06	18.753	4
P01034	NA	NA	NA	NA	CST3	1.0597e-05	7.08617e-06	1.2469e-05	15.6975	4
Q9BX10	NA	NA	NA	NA	GTPBP2	2.50709e-06	2.46704e-06	2.53158e-06	0.75196	4
P01780	NA	NA	NA	NA	IGHV3-7	1.65416e-05	1.62719e-05	2.22931e-05	10.69	4
P05090	NA	NA	NA	NA	APOD	9.30466e-06	9.44822e-06	1.32247e-05	12.0405	4
P23634	NA	NA	NA	NA	ATP2B4	4.13541e-06	3.93676e-06	1.32247e-06	28.9427	4
P50552	NA	NA	NA	NA	VASP	2.22278e-06	4.46166e-06	1.58696e-06	31.6199	4
P07355	NA	NA	NA	NA	ANXA2	4.91079e-06	2.62451e-06	4.91203e-06	18.3727	4
P42892	NA	NA	NA	NA	ECE1	1.31816e-06	1.60095e-06	5.28988e-07	27.9068	4
P16109	NA	NA	NA	NA	SELP	1.99016e-06	1.02356e-06	2.04038e-06	19.6408	4
P04070	NA	NA	NA	NA	PROC	4.65233e-06	6.82372e-06	1.62475e-06	34.5227	4
Q13103	NA	NA	NA	NA	SPP2	4.65233e-06	4.19921e-06	9.06836e-07	36.2842	4
P13598	NA	NA	NA	NA	ICAM2	8.78774e-06	8.66087e-06	1.32247e-06	39.4365	4
P24844	NA	NA	NA	NA	MYL9	1.34401e-05	1.83715e-05	9.82406e-06	17.8489	4
O75298	NA	NA	NA	NA	RTN2	3.61848e-06	3.14941e-06	1.66253e-06	20.9799	4
O75563	NA	NA	NA	NA	SKAP2	3.10155e-06	NA	5.28988e-07	70.859	4
O15439	NA	NA	NA	NA	ABCC4	1.13724e-06	8.92332e-07	NA	12.0668	4
P10599	NA	NA	NA	NA	TXN	1.91263e-06	1.07605e-05	2.41823e-06	57.0274	4
P00367	NA	NA	NA	NA	GLUD1	1.49908e-06	1.46972e-06	8.31267e-07	17.2005	4
Q32MZ4	NA	NA	NA	NA	LRRFIP1	1.55078e-06	8.92332e-07	1.39804e-06	15.5401	4
P30049	NA	NA	NA	NA	ATP5D	1.75755e-06	3.41186e-06	2.53158e-06	18.6166	4
P00742	NA	NA	NA	NA	F10	8.01235e-06	6.03636e-06	3.2495e-06	23.9599	4
Q00325	NA	NA	NA	NA	SLC25A3	7.49542e-06	4.46166e-06	6.04558e-06	14.5988	4
Q13642	NA	NA	NA	NA	FHL1	1.34401e-05	7.61107e-06	1.09576e-05	15.8285	4
Q96AG4	NA	NA	NA	NA	LRRC59	4.39387e-06	3.41186e-05	1.58696e-06	77.8638	4
E1U340	NA	NA	NA	NA	NA	2.58463e-06	3.93676e-06	3.06057e-06	12.3978	4
P49257	NA	NA	NA	NA	LMAN1	5.16926e-06	3.41186e-06	NA	20.4799	4
Q08043	NA	NA	NA	NA	ACTN3	NA	2.28332e-05	1.54918e-05	19.1557	4
P24534	NA	NA	NA	NA	EEF1B2	6.46157e-06	NA	6.42342e-06	0.296071	4
Q92928	NA	NA	NA	NA	RAB1C	3.10155e-06	1.91589e-06	1.05798e-06	29.255	4
P02042	NA	NA	NA	NA	HBD	2.84309e-06	3.93676e-06	4.91203e-06	15.3331	4
P01892	NA	NA	NA	NA	HLA-A	1.31816e-05	9.71067e-06	NA	15.162	4
Q07021	NA	NA	NA	NA	C1QBP	2.50709e-06	5.51146e-06	9.82406e-07	44.3447	4
P80723	NA	NA	NA	NA	BASP1	1.0597e-06	9.18577e-07	NA	7.13353	4
Q8IY22	NA	NA	NA	NA	CMIP	3.36002e-06	3.41186e-06	4.15633e-06	7.06156	4
Q13867	NA	NA	NA	NA	BLMH	6.9785e-07	1.81091e-06	4.91203e-07	40.9831	4
P60981	NA	NA	NA	NA	DSTN	3.36002e-06	4.72411e-06	3.77848e-06	10.2034	4
A0A0C4DH38	NA	NA	NA	NA	IGHV5-51	5.42772e-06	NA	4.91203e-06	4.98746	4
Q8IZ83	NA	NA	NA	NA	ALDH16A1	9.0462e-07	8.92332e-07	1.85146e-06	26.1221	4
P11177	NA	NA	NA	NA	PDHB	1.68001e-06	NA	9.82406e-07	26.2019	4
P36957	NA	NA	NA	NA	DLST	2.04186e-06	4.19921e-06	2.19152e-06	24.7439	4
P55160	NA	NA	NA	NA	NCKAP1L	5.42772e-05	NA	3.7407e-05	18.4003	4
P38606	NA	NA	NA	NA	ATP6V1A	2.84309e-06	1.78466e-06	NA	22.8713	4
P17252	NA	NA	NA	NA	PRKCA	4.39387e-06	9.71067e-07	1.02019e-06	53.2254	4
A2RUS2	NA	NA	NA	NA	DENND3	NA	1.54846e-06	6.80127e-07	38.9633	4
Q16762	NA	NA	NA	NA	TST	6.20311e-06	4.72411e-06	6.04558e-06	8.28893	4
O60229	NA	NA	NA	NA	KALRN	9.82159e-07	4.46166e-07	1.77589e-06	36.1637	4
P05062	NA	NA	NA	NA	ALDOB	2.19693e-06	1.65344e-06	NA	14.1154	4
Q06830	NA	NA	NA	NA	PRDX1	3.36002e-06	3.41186e-06	4.91203e-06	13.0671	4
P55084	NA	NA	NA	NA	HADHB	2.84309e-06	1.8634e-06	2.56937e-06	12.0334	4
P36542	NA	NA	NA	NA	ATP5C1	2.24863e-06	2.36206e-06	3.36285e-06	13.3198	4
P10124	NA	NA	NA	NA	SRGN	8.01235e-06	6.29881e-06	4.91203e-06	13.9931	4
P30048	NA	NA	NA	NA	PRDX3	8.27081e-06	6.03636e-06	5.66773e-06	12.2141	4
P48426	NA	NA	NA	NA	PIP4K2A	1.3957e-06	3.93676e-06	4.53418e-07	53.9379	4
M0R2W8	NA	NA	NA	NA	PGLYRP2	6.46157e-06	6.29881e-06	1.32247e-05	26.3457	4
P08519	NA	NA	NA	NA	LPA	1.75755e-06	1.39099e-06	1.51139e-06	6.94466	4
Q9Y251	NA	NA	NA	NA	HPSE	1.26647e-06	3.14941e-06	1.66253e-06	28.2881	4
P62805	NA	NA	NA	NA	HIST1H4A	2.4554e-06	NA	9.06836e-06	57.3855	4
P04433	NA	NA	NA	NA	IGKV3-11	1.21478e-05	9.44822e-06	9.06836e-06	9.48375	4
P26641	NA	NA	NA	NA	EEF1G	1.55078e-06	1.28601e-06	4.15633e-06	39.289	4
P16401	NA	NA	NA	NA	HIST1H1B	5.94465e-06	1.31225e-06	1.13355e-06	56.3055	4
P10606	NA	NA	NA	NA	COX5B	5.42772e-06	4.72411e-06	NA	6.93087	4
P61020	NA	NA	NA	NA	RAB5B	NA	2.28332e-06	7.17912e-07	52.1588	4
Q9Y2Q0	NA	NA	NA	NA	ATP8A1	1.34401e-06	2.49328e-06	NA	29.9502	4
Q15019	NA	NA	NA	NA	44441	1.68001e-06	NA	5.28988e-07	52.1061	4
Q9UBQ7	NA	NA	NA	NA	GRHPR	1.83509e-06	1.31225e-06	3.51399e-07	37.2546	4
P13489	NA	NA	NA	NA	RNH1	1.55078e-06	9.97312e-07	1.66253e-06	14.653	4
A0A1B0GTC6	NA	NA	NA	NA	FLJ22763	2.58463e-05	NA	NA	NA	4
P30453	NA	NA	NA	NA	HLA-A	NA	2.59826e-06	3.43842e-06	13.9176	4
Q15363	NA	NA	NA	NA	TMED2	NA	6.03636e-07	8.69051e-07	18.0225	4
P22694	NA	NA	NA	NA	PRKACB	NA	7.61107e-07	2.11595e-06	47.0913	4
Q96QK1	NA	NA	NA	NA	VPS35	NA	1.54846e-06	9.06836e-07	26.1322	4
P0DOX3	NA	NA	NA	NA	NA	NA	2.62451e-06	2.0026e-06	13.4406	4
P25786	NA	NA	NA	NA	PSMA1	2.58463e-06	NA	5.66773e-07	64.0304	4
Q09666	NA	NA	NA	NA	AHNAK	NA	1.31225e-06	1.32247e-06	0.387769	4
P53618	NA	NA	NA	NA	COPB1	NA	2.62451e-06	3.66513e-06	16.5451	4
P00325	NA	NA	NA	NA	ADH1B	2.1194e-06	3.41186e-06	NA	23.3665	4
P51571	NA	NA	NA	NA	SSR4	1.93847e-06	3.41186e-06	NA	27.5382	4
P02750	NA	NA	NA	NA	LRG1	5.68618e-07	NA	1.96481e-06	55.1108	4
Q9P126	NA	NA	NA	NA	CLEC1B	1.7317e-06	3.14941e-06	NA	29.0447	4
O75223	NA	NA	NA	NA	GGCT	NA	3.93676e-06	1.09576e-06	56.4528	4
Q8N699	NA	NA	NA	NA	MYCT1	NA	NA	1.20912e-05	NA	4
Q86UD1	NA	NA	NA	NA	OAF	1.57662e-06	NA	NA	NA	4
P61421	NA	NA	NA	NA	ATP6V0D1	3.10155e-06	NA	NA	NA	4
P30501	NA	NA	NA	NA	HLA-C	1.21478e-05	NA	NA	NA	4
P0DMN0	NA	NA	NA	NA	SULT1A4	1.96432e-06	NA	NA	NA	4
Q9ULH1	NA	NA	NA	NA	ASAP1	2.32617e-06	NA	NA	NA	4
Q3LXA3	NA	NA	NA	NA	TKFC	NA	8.39842e-07	9.06836e-07	3.83553	4
P31323	NA	NA	NA	NA	PRKAR2B	NA	1.91589e-06	NA	NA	4
P20618	NA	NA	NA	NA	PSMB1	NA	NA	2.0026e-06	NA	4
Q14BN4	NA	NA	NA	NA	SLMAP	1.26647e-06	4.46166e-07	NA	47.8971	4
P41250	NA	NA	NA	NA	GARS	4.91079e-07	NA	6.04558e-07	10.3573	4
Q9BX67	NA	NA	NA	NA	JAM3	NA	2.88696e-06	NA	NA	4
Q9Y3F4	NA	NA	NA	NA	STRAP	NA	1.83715e-06	NA	NA	4
P22392	NA	NA	NA	NA	NME2	1.52493e-06	NA	NA	NA	4
Q9Y4L1	NA	NA	NA	NA	HYOU1	1.16308e-06	NA	NA	NA	4
Q9H3U1	NA	NA	NA	NA	UNC45A	1.99016e-06	NA	NA	NA	4
Q99719	NA	NA	NA	NA	44444	NA	1.99462e-06	NA	NA	4
P13716	NA	NA	NA	NA	ALAD	NA	3.41186e-06	NA	NA	4
B2R5G8	NA	NA	NA	NA	NA	NA	NA	1.2469e-05	NA	4
P22466	NA	NA	NA	NA	GAL	2.04186e-06	NA	NA	NA	4
P54652	NA	NA	NA	NA	HSPA2	NA	9.18577e-06	NA	NA	4
Q8NBJ4	NA	NA	NA	NA	GOLM1	4.39387e-06	NA	NA	NA	4
Q9H8H3	NA	NA	NA	NA	METTL7A	1.75755e-06	NA	NA	NA	4
Q9UDY2	NA	NA	NA	NA	TJP2	NA	NA	1.47361e-06	NA	4
Q02108	NA	NA	NA	NA	GUCY1A3	NA	NA	2.19152e-06	NA	4
O95445	NA	NA	NA	NA	APOM	NA	1.23352e-05	NA	NA	4
Q15599	NA	NA	NA	NA	SLC9A3R2	2.58463e-06	NA	NA	NA	4
P28070	NA	NA	NA	NA	PSMB4	4.13541e-06	NA	NA	NA	4
O95831	NA	NA	NA	NA	AIFM1	NA	NA	2.45601e-06	NA	4
P14868	NA	NA	NA	NA	DARS	NA	3.41186e-06	NA	NA	4
P60900	NA	NA	NA	NA	PSMA6	2.58463e-06	NA	NA	NA	4
Q9NVD7	NA	NA	NA	NA	PARVA	NA	9.97312e-06	NA	NA	4
Q8TDB0	NA	NA	NA	NA	NA	3.87694e-05	NA	NA	NA	4
Q9BSF0	NA	NA	NA	NA	C2orf88	NA	NA	2.985e-06	NA	4
P08631	NA	NA	NA	NA	HCK	NA	6.56126e-06	NA	NA	4
Q9UL78	NA	NA	NA	NA	NA	0.000108554	0.000120727	9.06836e-05	8.18028	4
A0A0X9V9C4	NA	NA	NA	NA	NA	4.65233e-05	2.88696e-05	3.09836e-05	15.6965	4
B4E3S6	NA	NA	NA	NA	NA	4.39387e-06	7.87352e-06	5.66773e-06	17.0017	4
P04921	NA	NA	NA	NA	GYPC	3.61848e-05	3.14941e-05	3.55178e-05	4.25919	4
P29972	NA	NA	NA	NA	AQP1	5.16926e-05	6.29881e-05	1.96481e-05	28.9893	4
A2KUC3	NA	NA	NA	NA	IGHV	4.39387e-05	3.14941e-05	2.985e-05	12.6733	4
V9H1C1	NA	NA	NA	NA	NA	9.56313e-05	7.87352e-05	0.000166253	23.6077	4
B2RUZ4	NA	NA	NA	NA	SMIM1	2.14524e-06	3.93676e-06	3.32507e-06	16.7671	4
J3KS37	NA	NA	NA	NA	RECQL5	NA	0.00251953	0.00158696	22.7095	4
P26572	NA	NA	NA	NA	MGAT1	2.50709e-06	1.99462e-06	1.70032e-06	11.4019	4
B9A064	NA	NA	NA	NA	IGLL5	1.99016e-05	1.88964e-05	1.02019e-05	18.8536	4
NA	NA	NA	NA	NA	NA	0.000121478	NA	6.80127e-05	28.2151	4
P02810	NA	NA	NA	NA	PRH1	7.49542e-07	1.15478e-06	NA	21.28	4
P30447	NA	NA	NA	NA	HLA-A	1.0597e-06	4.98656e-06	1.58696e-06	48.362	4
P07478	NA	NA	NA	NA	PRSS2	0.000749542	0.000761107	0.000642342	5.26826	4
P61978	NA	NA	NA	NA	HNRNPK	1.16308e-06	2.49328e-06	7.93482e-07	34.7977	4
Q4QZC0	NA	NA	NA	NA	HLA-A	1.00801e-05	1.10229e-05	1.39804e-05	10.0469	4
Q96S97	NA	NA	NA	NA	MYADM	8.52928e-06	5.51146e-06	NA	21.4933	4
A0A0X9TDD0	NA	NA	NA	NA	NA	2.53294e-05	4.72411e-05	6.80127e-06	44.1754	4
P39060	NA	NA	NA	NA	COL18A1	1.03385e-06	7.08617e-07	3.21171e-07	29.9463	4
Q8IVB4	NA	NA	NA	NA	SLC9A9	1.75755e-06	1.52221e-06	2.68272e-06	17.821	4
P13807	NA	NA	NA	NA	GYS1	3.61848e-06	1.52221e-06	1.88924e-06	27.5818	4
Q9Y2Q3	NA	NA	NA	NA	GSTK1	3.87694e-06	2.36206e-06	1.54918e-06	26.2736	4
P20645	NA	NA	NA	NA	M6PR	1.91263e-06	6.56126e-07	6.04558e-07	40.4329	4
Q03591	NA	NA	NA	NA	CFHR1	2.27447e-05	4.46166e-05	2.53158e-05	22.3425	4
Q9BVC6	NA	NA	NA	NA	TMEM109	9.0462e-06	8.13597e-06	1.7381e-05	25.5336	4
Q5NV90	NA	NA	NA	NA	V2-17	2.53294e-05	NA	2.19152e-05	7.22655	4
C9IZP8	NA	NA	NA	NA	C1S	3.61848e-06	7.34862e-06	3.47621e-06	26.3324	4
Q04941	NA	NA	NA	NA	PLP2	5.68618e-06	1.12854e-05	6.42342e-06	22.5236	4
P56134	NA	NA	NA	NA	ATP5J2	2.37786e-06	1.54846e-06	1.20912e-06	20.2787	4
P10720	NA	NA	NA	NA	PF4V1	7.49542e-05	0.000136474	6.80127e-05	23.3567	4
B3VL12	NA	NA	NA	NA	NA	1.99016e-05	2.07336e-05	NA	2.04737	4
P58546	NA	NA	NA	NA	MTPN	3.87694e-06	4.19921e-06	4.91203e-06	7.06361	4
A0A125QYY9	NA	NA	NA	NA	NA	1.49908e-05	1.36474e-05	1.62475e-05	5.01747	4
H7BZJ3	NA	NA	NA	NA	PDIA3	4.91079e-06	4.98656e-06	7.17912e-06	13.0671	4
B7Z8B6	NA	NA	NA	NA	NA	2.4037e-06	1.8634e-06	8.69051e-07	26.2511	4
P35030	NA	NA	NA	NA	PRSS3	1.44739e-05	1.65344e-05	1.20912e-05	8.93591	4
B2R582	NA	NA	NA	NA	NA	1.24062e-05	1.31225e-05	1.43582e-05	4.28795	4
B2RMN7	NA	NA	NA	NA	SPTB	1.18893e-05	1.18103e-05	1.43582e-05	6.59363	4
P08238	NA	NA	NA	NA	HSP90AB1	1.36985e-06	1.02356e-06	1.36025e-06	9.10038	4
P80748	NA	NA	NA	NA	IGLV3-21	6.20311e-06	7.87352e-06	5.66773e-06	10.093	4
Q6LAM1	NA	NA	NA	NA	NA	3.36002e-06	3.14941e-06	2.64494e-06	6.95261	4
O14880	NA	NA	NA	NA	MGST3	6.20311e-07	8.13597e-07	9.82406e-07	12.9876	4
Q6E0U4	NA	NA	NA	NA	DMKN	4.65233e-06	5.24901e-06	4.15633e-06	6.74098	4
P00403	NA	NA	NA	NA	MT-CO2	2.22278e-06	2.57202e-06	1.02019e-06	24.2481	4
Q99714	NA	NA	NA	NA	HSD17B10	NA	3.14941e-06	2.53158e-06	10.8753	4
P30042	NA	NA	NA	NA	C21orf33	1.78339e-06	1.88964e-06	1.13355e-06	14.75	4
P61224	NA	NA	NA	NA	RAP1B	1.03385e-05	1.10229e-05	9.82406e-06	3.3404	4
P19021	NA	NA	NA	NA	PAM	2.04186e-06	1.44348e-06	2.04038e-06	10.8157	4
F8W914	NA	NA	NA	NA	RTN4	4.39387e-06	4.19921e-06	2.94722e-06	11.7832	4
NA	NA	NA	NA	NA	NA	5.42772e-05	4.46166e-05	3.77848e-05	10.501	4
P48788	NA	NA	NA	NA	TNNI2	2.84309e-06	3.14941e-06	3.7407e-06	8.11966	4
P98194	NA	NA	NA	NA	ATP2C1	3.10155e-06	2.44079e-06	4.15633e-06	15.4527	4
P22314	NA	NA	NA	NA	UBA1	9.56313e-07	6.56126e-07	5.66773e-07	16.2186	4
P14406	NA	NA	NA	NA	COX7A2	NA	1.10229e-05	5.66773e-06	32.085	4
Q15555	NA	NA	NA	NA	MAPRE2	7.23696e-07	6.56126e-07	4.15633e-07	15.62	4
O00264	NA	NA	NA	NA	PGRMC1	5.68618e-06	4.46166e-06	6.80127e-06	11.9587	4
O95197	NA	NA	NA	NA	RTN3	2.58463e-06	4.19921e-06	2.94722e-06	15.0783	4
B4DUJ6	NA	NA	NA	NA	NA	7.23696e-06	6.29881e-06	6.42342e-06	4.42135	4
Q9UL71	NA	NA	NA	NA	NA	NA	2.30957e-06	3.36285e-06	18.5686	4
Q16799	NA	NA	NA	NA	RTN1	2.24863e-06	NA	5.66773e-07	59.7377	4
P46109	NA	NA	NA	NA	CRKL	NA	3.41186e-06	9.06836e-07	58.0041	4
A0A0X9V9B3	NA	NA	NA	NA	NA	5.42772e-06	5.77391e-06	4.15633e-06	9.60589	4
P50990	NA	NA	NA	NA	CCT8	1.24062e-06	8.66087e-07	1.43582e-06	14.1562	4
P61006	NA	NA	NA	NA	RAB8A	4.65233e-07	5.51146e-07	4.15633e-07	8.29279	4
P01700	NA	NA	NA	NA	IGLV1-47	9.56313e-06	1.0498e-05	8.69051e-06	5.44545	4
P08493	NA	NA	NA	NA	MGP	6.9785e-06	4.46166e-06	3.2495e-06	22.4283	4
A0A0A0MS15	NA	NA	NA	NA	IGHV3-49	5.94465e-06	5.24901e-06	6.80127e-06	7.4838	4
Q15366	NA	NA	NA	NA	PCBP2	3.10155e-06	2.28332e-06	1.92703e-06	14.2653	4
A0A0B4J1V0	NA	NA	NA	NA	IGHV3-15	2.17109e-06	1.67968e-06	9.82406e-07	21.4054	4
O14745	NA	NA	NA	NA	SLC9A3R1	2.84309e-06	2.57202e-06	2.45601e-06	4.37128	4
A6XGP7	NA	NA	NA	NA	NOGOC	5.94465e-06	5.51146e-06	5.66773e-06	2.21894	4
P15153	NA	NA	NA	NA	RAC2	1.18893e-05	7.61107e-06	7.17912e-06	16.9034	4
P11234	NA	NA	NA	NA	RALB	1.3957e-06	1.31225e-06	1.2469e-06	3.26641	4
P63167	NA	NA	NA	NA	DYNLL1	8.52928e-07	9.97312e-07	1.2469e-06	11.1464	4
K7ENT6	NA	NA	NA	NA	TPM4	9.30466e-07	3.93676e-07	NA	40.5387	4
P49913	NA	NA	NA	NA	CAMP	1.00801e-06	8.39842e-07	1.05798e-06	6.81175	4
S6BGE0	NA	NA	NA	NA	NA	4.39387e-06	4.19921e-06	4.53418e-06	2.21954	4
Q9Y678	NA	NA	NA	NA	COPG1	8.52928e-07	7.87352e-07	5.28988e-07	13.6746	4
A1A4E9	NA	NA	NA	NA	KRT13	1.31816e-06	1.70593e-06	1.58696e-06	7.46191	4
P63000	NA	NA	NA	NA	RAC1	4.39387e-06	3.93676e-06	3.77848e-06	4.57084	4
Q2HZY9	NA	NA	NA	NA	NA	2.17109e-06	2.57202e-06	2.26709e-06	5.17228	4
Q92665	NA	NA	NA	NA	MRPS31	2.84309e-06	1.49597e-06	NA	31.0464	4
O95866	NA	NA	NA	NA	MPIG6B	6.46157e-06	6.82372e-06	7.55697e-06	4.63778	4
P16403	NA	NA	NA	NA	HIST1H1C	8.27081e-06	7.34862e-06	6.80127e-06	5.73749	4
P28072	NA	NA	NA	NA	PSMB6	1.11139e-06	6.82372e-07	8.31267e-07	14.3728	4
P15170	NA	NA	NA	NA	GSPT1	1.0597e-06	4.98656e-07	9.06836e-07	20.3784	4
Q9H0U4	NA	NA	NA	NA	RAB1B	1.3957e-05	1.12854e-05	NA	10.5839	4
A0A024R6I7	NA	NA	NA	NA	SERPINA1	3.10155e-06	2.28332e-06	NA	15.1951	4
P50402	NA	NA	NA	NA	EMD	7.49542e-07	7.61107e-07	NA	0.765519	4
A0A109PSY4	NA	NA	NA	NA	NA	NA	2.41455e-06	1.32247e-05	69.122	4
P63027	NA	NA	NA	NA	VAMP2	2.53294e-06	1.8634e-06	NA	15.2294	4
Q14204	NA	NA	NA	NA	DYNC1H1	6.9785e-07	4.46166e-07	NA	22	4
A6NHL2	NA	NA	NA	NA	TUBAL3	7.23696e-06	NA	5.28988e-06	15.5433	4
P18859	NA	NA	NA	NA	ATP5J	1.31816e-06	NA	8.69051e-07	20.5334	4
A0A024RAJ8	NA	NA	NA	NA	IQGAP2	7.75389e-07	7.34862e-07	NA	2.68347	4
Q9BUL8	NA	NA	NA	NA	PDCD10	NA	2.0996e-06	NA	NA	4
Q9UL85	NA	NA	NA	NA	NA	1.26647e-05	1.75842e-05	NA	16.2634	4
V9H1D9	NA	NA	NA	NA	NA	1.03385e-06	1.18103e-06	NA	6.64488	4
Q13011	NA	NA	NA	NA	ECH1	1.44739e-06	NA	1.20912e-06	8.96957	4
O15173	NA	NA	NA	NA	PGRMC2	9.30466e-07	1.39099e-06	NA	19.8376	4
P48059	NA	NA	NA	NA	LIMS1	1.91263e-05	2.17834e-05	NA	6.49515	4
O15126	NA	NA	NA	NA	SCAMP1	9.0462e-07	NA	1.77589e-06	32.5038	4
O75531	NA	NA	NA	NA	BANF1	NA	8.39842e-07	8.69051e-07	1.70927	4
B4DN21	NA	NA	NA	NA	NA	1.42155e-05	1.02356e-05	NA	16.277	4
P15502	NA	NA	NA	NA	ELN	1.49908e-06	1.83715e-06	NA	10.1332	4
P31150	NA	NA	NA	NA	GDI1	5.42772e-07	NA	3.13614e-07	26.7587	4
P0DMV9	NA	NA	NA	NA	HSPA1B	NA	1.49597e-06	1.54918e-06	1.74738	4
Q9Y608	NA	NA	NA	NA	LRRFIP2	1.52493e-06	8.92332e-07	NA	26.1701	4
P34096	NA	NA	NA	NA	RNASE4	3.61848e-06	4.46166e-06	NA	10.4352	4
B4E2L8	NA	NA	NA	NA	NA	NA	1.78466e-06	1.32247e-06	14.8753	4
O95292	NA	NA	NA	NA	VAPB	4.13541e-06	3.93676e-06	NA	2.4609	4
P30154	NA	NA	NA	NA	PPP2R1B	NA	5.77391e-07	3.77848e-07	20.8893	4
Q99704	NA	NA	NA	NA	DOK1	NA	6.82372e-07	4.15633e-07	24.293	4
Q99471	NA	NA	NA	NA	PFDN5	NA	6.29881e-07	4.15633e-07	20.4921	4
P09972	NA	NA	NA	NA	ALDOC	6.9785e-06	NA	NA	NA	4
Q8N4L2	NA	NA	NA	NA	TMEM55A	6.20311e-07	7.87352e-07	NA	11.8665	4
Q9Y3E0	NA	NA	NA	NA	GOLT1B	8.52928e-07	NA	3.09836e-07	46.707	4
A0A0C4DH36	NA	NA	NA	NA	IGHV3-38	1.68001e-06	1.36474e-06	NA	10.3544	4
A2J1M8	NA	NA	NA	NA	NA	1.36985e-06	1.39099e-06	NA	0.765519	4
O75015	NA	NA	NA	NA	FCGR3B	NA	6.82372e-07	4.53418e-07	20.1581	4
Q6GMX6	NA	NA	NA	NA	IGH@	4.65233e-07	6.56126e-07	NA	17.0234	4
P22792	NA	NA	NA	NA	CPN2	1.62832e-06	NA	1.43582e-06	6.28209	4
A0A0C4DH72	NA	NA	NA	NA	IGKV1-6	5.68618e-06	NA	2.56937e-06	37.7542	4
Q05DE9	NA	NA	NA	NA	FYB	4.13541e-07	3.67431e-07	NA	5.90416	4
P13639	NA	NA	NA	NA	EEF2	NA	NA	2.53158e-06	NA	4
P14314	NA	NA	NA	NA	PRKCSH	NA	1.18103e-06	1.20912e-06	1.17513	4
P09110	NA	NA	NA	NA	ACAA1	6.72004e-07	NA	9.06836e-07	14.8738	4
P19367	NA	NA	NA	NA	HK1	6.72004e-07	NA	NA	NA	4
Q02539	NA	NA	NA	NA	HIST1H1A	NA	3.14941e-06	4.15633e-06	13.7827	4
P63092	NA	NA	NA	NA	GNAS	7.49542e-07	6.29881e-07	NA	8.67471	4
Q02153	NA	NA	NA	NA	GUCY1B3	NA	7.08617e-07	6.04558e-07	7.92424	4
Q96A26	NA	NA	NA	NA	FAM162A	1.70586e-06	1.28601e-06	NA	14.033	4
P29692	NA	NA	NA	NA	EEF1D	1.57662e-06	1.18103e-06	NA	14.3454	4
Q06323	NA	NA	NA	NA	PSME1	NA	6.56126e-07	3.7407e-07	27.3789	4
P59768	NA	NA	NA	NA	GNG2	NA	2.12585e-06	2.0026e-06	2.98546	4
[truncated: 7,912 more rows]
