# Supplementary material for: Measurements of heterogeneity in proteomics analysis of the nanoparticle protein corona across core facilities
Source: Nat Commun. 2022 Nov 3;13:6610. doi: 10.1038/s41467-022-34438-8 (PMC9633814; doi:10.1038/s41467-022-34438-8)
Supplement: Supplementary file 5 — Supplementary Data 2 [file 41467_2022_34438_MOESM5_ESM.csv]

Supplementary Data 2. The compiled data from 5 cores not providing semiquantitative results
						Normalized value
Protein IDs	PSM	Number of peptides	emPAI (reported by center 13)	Sequence coverage (%)	Number of unique peptide	Replicate 1	Replicate 2	Replicate 3	CV (%)	Core facility code
P0DJI9	NA	NA	NA	67.5	NA	0.015482816	0.014346321	0.018365309	7.445587542	16
P0DJI8	NA	NA	NA	66.43333333	NA	0.020491725	0.022847982	0.020814153	3.449102095	16
ALBU_HUMAN [3]	NA	NA	NA	59	NA	0.061929648	0.069076251	0.055095927	6.5062913	16
ALBU_HUMAN (+1)	NA	NA	NA	59	NA	0.0610207	0.06801411	0.054485661	6.385239526	16
ALBU_BOVIN	NA	NA	NA	6.04	NA	0.00683044	0.007438696	0.006121906	5.597924128	16
B0YIW2 (+1)	NA	NA	NA	53	NA	0.038251354	0.032412196	0.047137899	10.90269717	16
P02649	NA	NA	NA	57.73333333	NA	0.022768538	0.027098606	0.027548373	5.905244316	16
P01834	NA	NA	NA	39.23333333	NA	0.00318762	0.001594036	0.004591327	27.71227013	16
P02647	NA	NA	NA	58.83333333	NA	0.021857974	0.023379464	0.041321945	21.66094765	16
P02652 (+1)	NA	NA	NA	43	NA	0.005464595	0.004250625	0.012243812	33.97531003	16
TRYP_PIG	NA	NA	NA	44.16666667	NA	0.040072885	0.052604824	0.02356895	21.69878208	16
A0A096LPE2	NA	NA	NA	42.96666667	NA	0.015482816	0.014877803	0.019283574	8.332458873	16
P02675	NA	NA	NA	45.93333333	NA	0.030509946	0.03081816	0.026630108	4.596235762	16
P0DOY3	NA	NA	NA	51.9	NA	0.005919876	0.00584466	0.004591327	7.902875005	16
P02654	NA	NA	NA	37.33333333	NA	0.005919876	0.002656754	0.011019185	37.25305908	16
P02671	NA	NA	NA	34.03333333	NA	0.070126338	0.08607875	0.052646673	13.86777695	16
P02749	NA	NA	NA	25.86666667	NA	0.010018221	0.007970178	0.007346124	9.556761517	16
P10909	NA	NA	NA	33.8	NA	0.0291441	0.034537714	0.037955245	7.570443628	16
P02775	NA	NA	NA	27.36666667	NA	0.00318762	0.002125395	0.004897279	23.72362019	16
P01591	NA	NA	NA	30.36666667	NA	0.005919876	0.006907625	0.008264389	9.666148731	16
A0A2R8Y7R2 (+3)	NA	NA	NA	20.7	NA	0.000910766	0	0.000918265	50.00126096	16
D6RF35 (+1)	NA	NA	NA	24.73333333	NA	0.007741408	0.010626767	0.010713233	10.07361636	16
P55056	NA	NA	NA	15.5	NA	0.001366128	0	0.001530456	50.24080497	16
A0A1B0GTC6	NA	NA	NA	17.06666667	NA	0.000910766	0	0.000918265	50.00126096	16
P05090	NA	NA	NA	16.23666667	NA	0.001821491	0.001594036	0.001530456	5.358451022	16
K7ER74	NA	NA	NA	28.06666667	NA	0.002732257	0.001062677	0.006121906	45.02474749	16
B7Z6Z4 (+5)	NA	NA	NA	18.9	NA	0.002732257	0.001594036	0.002448722	15.14774834	16
A0A5H1ZRS2	NA	NA	NA	30.03333333	NA	0.000910766	0.001594036	0.001224381	15.88530705	16
A0A0C4DGL8 [5]	NA	NA	NA	24.36666667	NA	0.004098345	0.002656754	0.007652076	30.90899616	16
A0A0C4DGL8 (+3)	NA	NA	NA	23.53333333	NA	0.004098345	0.002656754	0.007040172	28.04985445	16
H3BS21	NA	NA	NA	18.5	NA	0.002276854	0.002125395	0.002754837	7.950680086	16
J3KNB4 (+1)	NA	NA	NA	18.1	NA	0.005919876	0.004782107	0.002448722	23.30653299	16
C9JEU5	NA	NA	NA	21.86666667	NA	0.007286126	0.007970178	0.007958437	2.921668768	16
A0A2R8Y879 (+4)	NA	NA	NA	9.866666667	NA	0.000910766	0	0.000306091	65.96919188	16
P60985	NA	NA	NA	15.46666667	NA	0.000910766	0	0.002754837	66.3183977	16
O75636	NA	NA	NA	23.16666667	NA	0.006375158	0.004782107	0.004591327	10.77242705	16
A0A286YEY1 [3]	NA	NA	NA	24.8	NA	0.012750317	0.014346321	0.01346803	3.413094219	16
A0A286YEY1 (+1)	NA	NA	NA	24.8	NA	0.012750317	0.014346321	0.01346803	3.413094219	16
A0A0G2JMB2	NA	NA	NA	12.54666667	NA	0.00318762	0.002125395	0.005509593	27.69870788	16
E5RIR4 (+5)	NA	NA	NA	14.2	NA	0.000455363	0	0.000306091	52.80362059	16
H7BZJ3	NA	NA	NA	16.78	NA	0.001821491	0.000531359	0.001530456	30.18139988	16
P04004	NA	NA	NA	22.73333333	NA	0.025956319	0.029224125	0.018977622	12.22474905	16
P60709 [4]	NA	NA	NA	18.93333333	NA	0.012750317	0.014877803	0.010407281	10.18284356	16
P60709 (+1)	NA	NA	NA	18.93333333	NA	0.012295035	0.014877803	0.010407281	10.34363459	16
Q562R1	NA	NA	NA	4.963333333	NA	0.001821491	0	0.001224381	52.80373837	16
A5A3E0	NA	NA	NA	1.796666667	NA	0.007741408	0	0.007958437	50.01432993	16
O43866	NA	NA	NA	17.26666667	NA	0.00318762	0.002125395	0.002142647	14.1329503	16
P27105	NA	NA	NA	16	NA	0.004098345	0.005313589	0.003673103	11.26930419	16
P05106	NA	NA	NA	15.23333333	NA	0.005919876	0.008501661	0.008264389	10.89532164	16
C9JL25 (+3)	NA	NA	NA	14.3	NA	0.000455363	0.000531359	0.000612191	8.495681605	16
HBA_HUMAN (+1)	NA	NA	NA	15.13333333	NA	0.001821491	0.001594036	0.001224381	11.24973379	16
A0A286YES1 [5]	NA	NA	NA	11.82333333	NA	0.009107658	0.009032732	0.007958437	4.267048265	16
A0A286YES1 (+2)	NA	NA	NA	11.82333333	NA	0.009107658	0.008501661	0.007958437	3.894549786	16
A0A0A0MS08 (+1)	NA	NA	NA	5.346666667	NA	0.00318762	0.002656754	0.005509593	23.14551175	16
P07996	NA	NA	NA	11.9	NA	0.011384471	0.009564214	0.007346124	12.380235	16
P07437 [3]	NA	NA	NA	10.12666667	NA	0.00318762	0.001062677	0.002754837	27.76542535	16
P07437 (+1)	NA	NA	NA	9.226666667	NA	0.002276854	0.001062677	0.001836531	20.56873387	16
P68371	NA	NA	NA	7.803333333	NA	0.001821491	0	0.002142647	50.48986049	16
P01871	NA	NA	NA	16.46666667	NA	0.009107658	0.009032732	0.005509593	15.05791056	16
P21333 [2]	NA	NA	NA	11.14666667	NA	0.019581161	0.014346321	0.01867167	9.210323337	16
P21333	NA	NA	NA	11.09	NA	0.019581161	0.014346321	0.01867167	9.210323337	16
Q60FE5	NA	NA	NA	10.98	NA	0.018670193	0.014346321	0.01867167	8.366730159	16
Q14624 [2]	NA	NA	NA	13	NA	0.019581161	0.017003322	0.015610513	6.685232289	16
B7ZKJ8	NA	NA	NA	13	NA	0.01639338	0.014346321	0.013162078	6.44950593	16
Q14624	NA	NA	NA	12.52666667	NA	0.019125879	0.016471839	0.014998609	7.160112988	16
C9JV77 (+1)	NA	NA	NA	10.88333333	NA	0.003642982	0.004250625	0.005203641	10.40338534	16
Q9Y490 [3]	NA	NA	NA	11.57666667	NA	0.011839753	0.011689732	0.014386295	6.922632408	16
Q9Y490	NA	NA	NA	11.57666667	NA	0.011839753	0.011689732	0.014386295	6.922632408	16
A0A1B0GVU7 (+1)	NA	NA	NA	0.234	NA	0	0	0.000612191	100	16
P01024	NA	NA	NA	9.866666667	NA	0.016848662	0.019128428	0.015610513	5.991360135	16
Q5T123 (+1)	NA	NA	NA	3.8	NA	0.000910766	0	0	100	16
E5RIW3 (+2)	NA	NA	NA	3.566666667	NA	0.000455363	0	0	100	16
P08493	NA	NA	NA	7.133333333	NA	0.000455363	0.001062677	0	60.83081854	16
A0A286YEY4 (+1)	NA	NA	NA	6.74	NA	0.005919876	0.003188071	0.001530456	36.08723021	16
K7ERE3 [3]	NA	NA	NA	9.006666667	NA	0.001821491	0.002125395	0.000918265	22.35295643	16
K7ERE3 (+1)	NA	NA	NA	9.006666667	NA	0.001821491	0.001594036	0.000918265	18.77572252	16
K1C15_SHEEP	NA	NA	NA	4.49	NA	0.000455363	0.001062677	0.000612191	25.63385223	16
P02787 (+1)	NA	NA	NA	11.1	NA	0.005009313	0.004250625	0.003673103	8.974933087	16
A0A3B3ISR2 (+3)	NA	NA	NA	8.13	NA	0.005464595	0.006907625	0.004897279	10.39535828	16
P59665 (+1)	NA	NA	NA	13.11333333	NA	0.000910766	0.001594036	0.001530456	16.20225732	16
A0A075B6K2 (+2)	NA	NA	NA	3.19	NA	0.000455363	0	0	100	16
P30041	NA	NA	NA	6.253333333	NA	0.000455363	0	0.000306091	52.80362059	16
P19013 [2]	NA	NA	NA	7.643333333	NA	0.001821491	0.00371943	0	58.13740472	16
P19013	NA	NA	NA	7.643333333	NA	0.001821491	0.00371943	0	58.13740472	16
P08729	NA	NA	NA	0	NA	0	0	0	NA	16
Q03591 [6]	NA	NA	NA	10.89666667	NA	0.001366128	0.002656754	0.000918265	31.64105914	16
Q03591	NA	NA	NA	10.89666667	NA	0.001366128	0.002656754	0.000918265	31.64105914	16
A0A3B3IQ51 (+4)	NA	NA	NA	1.22	NA	0	0	0.000306091	100	16
A0A087WWY6 (+2)	NA	NA	NA	6.006666667	NA	0.000910766	0	0.000612191	52.80403528	16
P02747	NA	NA	NA	7.21	NA	0.001366128	0.001594036	0.000306091	36.4474453	16
P01717	NA	NA	NA	8.93	NA	0.000455363	0.000531359	0.000306091	15.35396685	16
P02776	NA	NA	NA	19.14	NA	0.000910766	0.000531359	0.004285375	62.49543026	16
A0A494C1B1 (+5)	NA	NA	NA	5.9	NA	0.001366128	0.000531359	0.000306091	43.89590987	16
P04264	NA	NA	NA	5.123333333	NA	0.00318762	0.001062677	0.000918265	42.57867257	16
P02766	NA	NA	NA	19.51333333	NA	0.000455363	0	0.001836531	72.27543967	16
P35579	NA	NA	NA	9.843333333	NA	0.009107658	0.01115825	0.012243812	8.485209384	16
A0A0A0MSV6 (+2)	NA	NA	NA	2.923333333	NA	0.000455363	0	0	100	16
A0A0A0MS51 [5]	NA	NA	NA	9.346666667	NA	0.005009313	0.004782107	0.002754837	17.13575476	16
A0A0A0MS51 (+3)	NA	NA	NA	9.346666667	NA	0.005009313	0.004250625	0.002448722	19.4561757	16
Q5T0I0	NA	NA	NA	3.973333333	NA	0	0.000531359	0.000612191	50.37333271	16
B2MG_HUMAN (+1)	NA	NA	NA	10.90666667	NA	0.000910766	0.001594036	0.000306091	39.70570269	16
K22E_HUMAN [5]	NA	NA	NA	6.28	NA	0.005009313	0.00371943	0.001836531	26.15797416	16
P13647	NA	NA	NA	5.54	NA	0.001821491	0.002125395	0.000612191	30.41101895	16
P02538	NA	NA	NA	4.02	NA	0.001821491	0.002125395	0	50.44269558	16
K22E_HUMAN (+1)	NA	NA	NA	5.583333333	NA	0.00318762	0.00371943	0.001224381	27.99291553	16
H0YIN9	NA	NA	NA	0	NA	0	0	0	NA	16
P01714	NA	NA	NA	2.68	NA	0.000455363	0	0	100	16
P01624	NA	NA	NA	13.92	NA	0.000910766	0.001062677	0.001224381	8.494624164	16
P01619	NA	NA	NA	14.07333333	NA	0.001821491	0.001062677	0.000612191	30.27638383	16
K7EJP1 (+4)	NA	NA	NA	5.093333333	NA	0.000455363	0	0.000612191	51.59317849	16
A0A590UIX5 (+3)	NA	NA	NA	2.51	NA	0.000455363	0	0	100	16
A0A075B6I0	NA	NA	NA	4.92	NA	0.000455363	0	0.000306091	52.80362059	16
E9PIT3 (+1)	NA	NA	NA	7.936666667	NA	0.002276854	0.002656754	0.003366987	11.54642663	16
P14770	NA	NA	NA	7.34	NA	0.000455363	0.000531359	0.000612191	8.495681605	16
P06727	NA	NA	NA	16.57333333	NA	0.001366128	0.002125395	0.007346124	52.03003501	16
Q9H4B7	NA	NA	NA	5.173333333	NA	0.000910766	0.000531359	0.001224381	22.54169881	16
A0A0G2JL54 (+9)	NA	NA	NA	8.49	NA	0.012750317	0.014877803	0.013162078	4.79137962	16
H0YKU1 (+2)	NA	NA	NA	6.95	NA	0.000910766	0.001062677	0.000612191	15.35270422	16
P62937 (+1)	NA	NA	NA	6.67	NA	0.000455363	0.000531359	0.000306091	15.35396685	16
P35527	NA	NA	NA	4.87	NA	0.001821491	0.000531359	0.000612191	42.21444191	16
A6NIZ1 (+4)	NA	NA	NA	7.073333333	NA	0.000455363	0	0.000918265	57.89413629	16
A0A087WWU8 [4]	NA	NA	NA	9.69	NA	0.000455363	0	0.003366987	82.7757321	16
A0A087WWU8	NA	NA	NA	9.69	NA	0.000455363	0	0.003060912	81.35155375	16
A0A2R8Y5V9 (+2)	NA	NA	NA	7.516666667	NA	0.000455363	0	0.002448722	77.67606473	16
E5RGX5 (+1)	NA	NA	NA	1.983333333	NA	0.000455363	0	0	100	16
P00747	NA	NA	NA	6.296666667	NA	0.001821491	0.001594036	0.002448722	13.0740507	16
E7EUT5 (+1)	NA	NA	NA	3.846666667	NA	0.000455363	0	0.000306091	52.80362059	16
ANT3_HUMAN (+1)	NA	NA	NA	6.393333333	NA	0.001366128	0.001594036	0.000918265	15.35358844	16
A0A494BZZ2 (+5)	NA	NA	NA	7.053333333	NA	0.000455363	0.000531359	0.001836531	47.63235123	16
P07357	NA	NA	NA	4.396666667	NA	0.000455363	0.000531359	0.000612191	8.495681605	16
P60174 (+1)	NA	NA	NA	3.48	NA	0.000455363	0	0.000306091	52.80362059	16
P07305	NA	NA	NA	1.716666667	NA	0.000455363	0	0	100	16
P24593	NA	NA	NA	3.186666667	NA	0.000455363	0.000531359	0	50.44293203	16
B4E1Z4	NA	NA	NA	6.033333333	NA	0.00318762	0.00371943	0.003673103	4.822490138	16
P02753 (+2)	NA	NA	NA	4.81	NA	0.000455363	0	0.000612191	51.59317849	16
P04792	NA	NA	NA	11.06	NA	0.000455363	0	0.000918265	57.89413629	16
O00151	NA	NA	NA	4.86	NA	0.000455363	0.000531359	0.001224381	33.19506945	16
P08514	NA	NA	NA	4.81	NA	0.004553627	0.00371943	0.004285375	5.873422604	16
P04196	NA	NA	NA	4.19	NA	0.001366128	0.001594036	0.000918265	15.35358844	16
F5GX80 (+3)	NA	NA	NA	3.16	NA	0.000455363	0	0.000306091	52.80362059	16
P04083 (+1)	NA	NA	NA	3.08	NA	0.000455363	0.000531359	0	50.44293203	16
A0A1W2PQM2 (+11)	NA	NA	NA	5.13	NA	0.000455363	0.000531359	0.001530456	41.28359611	16
Q53TN4	NA	NA	NA	4.2	NA	0.000455363	0.000531359	0.000306091	15.35396685	16
AMYS_HUMAN (+3)	NA	NA	NA	3.783333333	NA	0.00318762	0.002656754	0	50.61502444	16
Q15485	NA	NA	NA	2.98	NA	0.000455363	0	0.000306091	52.80362059	16
A0A0G2JRQ5 (+1)	NA	NA	NA	2.946666667	NA	0.000455363	0	0.000306091	52.80362059	16
A0A087X232 (+2)	NA	NA	NA	3.813333333	NA	0.001821491	0.001594036	0.001836531	4.480835135	16
B4E3S0 (+1)	NA	NA	NA	3.976666667	NA	0.000455363	0	0.000918265	57.89413629	16
Q9BWP8	NA	NA	NA	7.986666667	NA	0.000455363	0	0.001224381	63.81211685	16
Q13790	NA	NA	NA	3.99	NA	0.000455363	0.000531359	0.000306091	15.35396685	16
P16157	NA	NA	NA	4.323333333	NA	0.00318762	0.00371943	0.003366987	4.561217606	16
P13929	NA	NA	NA	3.533333333	NA	0.000455363	0	0.000918265	57.89413629	16
C9JD84 (+2)	NA	NA	NA	2.74	NA	0.001366128	0.001062677	0.000918265	11.8291064	16
P08603	NA	NA	NA	3.79	NA	0.003642982	0.004782107	0.001836531	25.07082446	16
P01042	NA	NA	NA	4.866666667	NA	0.002276854	0.001594036	0.002448722	12.39045275	16
P68366	NA	NA	NA	4.316666667	NA	0.000455363	0.001062677	0.001530456	30.62718915	16
O95810	NA	NA	NA	2.9	NA	0.000455363	0	0.000918265	57.89413629	16
K1C10_HUMAN [4]	NA	NA	NA	3.616666667	NA	0.001366128	0.001062677	0.000918265	11.8291064	16
K1C10_HUMAN (+1)	NA	NA	NA	2.64	NA	0.000910766	0.000531359	0.000612191	16.84957138	16
P02533	NA	NA	NA	3.176666667	NA	0.000455363	0.001062677	0.000306091	38.05069391	16
P08779	NA	NA	NA	3.173333333	NA	0.000455363	0.001062677	0.000306091	38.05069391	16
P28289	NA	NA	NA	1.02	NA	0.000455363	0	0	100	16
ALDOA_RABIT (+2)	NA	NA	NA	3.06	NA	0.000455363	0.000531359	0.000306091	15.35396685	16
Q15942	NA	NA	NA	0.99	NA	0.000455363	0	0	100	16
A0A0A0MRJ7 (+1)	NA	NA	NA	2.466666667	NA	0.003642982	0.00371943	0.003060912	5.984820973	16
P19827	NA	NA	NA	2.78	NA	0.000910766	0.000531359	0.000918265	16.23509995	16
P04003	NA	NA	NA	4.243333333	NA	0.000455363	0.000531359	0.001836531	47.63235123	16
Q14520	NA	NA	NA	2.32	NA	0.000910766	0.001594036	0.001224381	15.88530705	16
O14672	NA	NA	NA	0.756666667	NA	0.000455363	0	0	100	16
Q08495	NA	NA	NA	3.21	NA	0.000455363	0.000531359	0.000612191	8.495681605	16
P00450	NA	NA	NA	0.72	NA	0.000455363	0	0	100	16
P02748	NA	NA	NA	2.266666667	NA	0.000910766	0.001062677	0.000612191	15.35270422	16
P10643	NA	NA	NA	1.423333333	NA	0.000455363	0	0.000306091	52.80362059	16
Q9UBW5 (+1)	NA	NA	NA	2.713333333	NA	0.000455363	0.000531359	0.000612191	8.495681605	16
P02751	NA	NA	NA	1.483333333	NA	0.001821491	0.001594036	0.003060912	21.11362812	16
P13671	NA	NA	NA	2.034666667	NA	0.000455363	0.000531359	0.000918265	22.5708374	16
P11277	NA	NA	NA	1.184666667	NA	0.001366128	0.000531359	0.000918265	25.69734689	16
A0A2R8YD30 (+2)	NA	NA	NA	1.016666667	NA	0.000455363	0.000531359	0	50.44293203	16
F5H563 (+1)	NA	NA	NA	0.436666667	NA	0.000455363	0	0	100	16
P19823 (+1)	NA	NA	NA	2.853333333	NA	0.000455363	0.000531359	0.001836531	47.63235123	16
P02549	NA	NA	NA	1.873333333	NA	0.001821491	0.002125395	0.002754837	12.30321343	16
Q93084	NA	NA	NA	1.053333333	NA	0.000455363	0	0.000612191	51.59317849	16
Q8TDD1	NA	NA	NA	0.34	NA	0.000455363	0	0	100	16
P18206	NA	NA	NA	0.323333333	NA	0.000455363	0	0	100	16
P08519	NA	NA	NA	0.601333333	NA	0.001821491	0.001062677	0.000918265	22.10105961	16
Q13201	NA	NA	NA	0.814333333	NA	0.000455363	0.000531359	0.000306091	15.35396685	16
P04114	NA	NA	NA	0.109666667	NA	0.000455363	0	0	100	16
P02760	NA	NA	NA	4.466666667	NA	0	0	0.000918265	100	16
P05556	NA	NA	NA	1.126666667	NA	0	0	0.000612191	100	16
P07358	NA	NA	NA	0.62	NA	0	0	0.000306091	100	16
sp|Q13017|RHG05_HUMAN-DECOY (+1)	NA	NA	NA	0	NA	0.000910766	0.000531359	0.000306091	30.27683474	16
P02790 (+1)	NA	NA	NA	0.793333333	NA	0	0	0.000306091	100	16
C9J6K0 (+1)	NA	NA	NA	2.036666667	NA	0	0.000531359	0	100	16
P13224	NA	NA	NA	5.5	NA	0	0.000531359	0.000306091	55.16046467	16
A0A087X1D0 (+2)	NA	NA	NA	1.986666667	NA	0	0	0.000306091	100	16
P02730	NA	NA	NA	0.329333333	NA	0	0	0.000306091	100	16
Q16610	NA	NA	NA	0.863333333	NA	0	0	0.000306091	100	16
A0A669KBE7 (+1)	NA	NA	NA	0.322	NA	0	0	0.000306091	100	16
O00187	NA	NA	NA	1.213333333	NA	0	0	0.000918265	100	16
D6RAR4 (+1)	NA	NA	NA	0.956666667	NA	0	0.000531359	0	100	16
P27169	NA	NA	NA	2.723333333	NA	0	0	0.000306091	100	16
C9J813 (+1)	NA	NA	NA	1.306666667	NA	0	0	0.000306091	100	16
K7EM16 (+1)	NA	NA	NA	2.913333333	NA	0	0	0.000306091	100	16
B1AN99 (+1)	NA	NA	NA	2.446666667	NA	0	0.000531359	0	100	16
P48061	NA	NA	NA	5.033333333	NA	0	0	0.000306091	100	16
sp|Q8NDM7|CFA43_HUMAN-DECOY (+2)	NA	NA	NA	0	NA	0	0	0.000306091	100	16
B1AN48 (+1)	NA	NA	NA	1.686666667	NA	0	0.000531359	0	100	16
A0A182DWH7 (+1)	NA	NA	NA	1.076666667	NA	0	0.000531359	0	100	16
H3BQ34 (+6)	NA	NA	NA	1.186666667	NA	0	0	0.000306091	100	16
Q8WUW1	NA	NA	NA	5.766666667	NA	0	0	0.000306091	100	16
P12273	NA	NA	NA	2.74	NA	0	0.000531359	0	100	16
I3L3D5 (+2)	NA	NA	NA	2.826666667	NA	0	0	0.000306091	100	16
E9PBC5 (+2)	NA	NA	NA	0.906666667	NA	0	0	0.000306091	100	16
P30405	NA	NA	NA	1.77	NA	0	0	0.000306091	100	16
P13535 [6]	NA	NA	NA	0.483333333	NA	0	0	0.000918265	100	16
Q9UKX3	NA	NA	NA	0	NA	0	0	0	NA	16
P13535	NA	NA	NA	0.483333333	NA	0	0	0.000918265	100	16
A0A6E1W127 (+1)	NA	NA	NA	0.309	NA	0	0	0.000612191	100	16
P12882 (+1)	NA	NA	NA	0.309333333	NA	0	0	0.000612191	100	16
A0A075B6I9 (+1)	NA	NA	NA	2.563333333	NA	0	0	0.000612191	100	16
A0A0A0MRZ8 (+1)	NA	NA	NA	4.633333333	NA	0	0	0.000306091	100	16
A0A4W8ZXM2	NA	NA	NA	10.23333333	NA	0	0	0.000918265	100	16
A0A2R8Y619 (+16)	NA	NA	NA	2.46	NA	0	0	0.000306091	100	16
P10412 (+2)	NA	NA	NA	4.266666667	NA	0	0	0.000612191	100	16
A0A494C160 (+1)	NA	NA	NA	6.8	NA	0	0	0.000306091	100	16
P00748	NA	NA	NA	0.433333333	NA	0	0	0.000306091	100	16
A0A669KB69 (+1)	NA	NA	NA	1.1	NA	0	0	0.000306091	100	16
K7EKF6 (+1)	NA	NA	NA	1.006666667	NA	0	0	0.000306091	100	16
A0A5F9UK94 (+2)	NA	NA	NA	1.01	NA	0	0	0.000612191	100	16
E7ENY0 (+3)	NA	NA	NA	0.603333333	NA	0	0	0.000612191	100	16
H9KV75 (+1)	NA	NA	NA	1.053333333	NA	0	0	0.000612191	100	16
P01023	NA	NA	NA	0.52	NA	0	0.000531359	0.000306091	55.16046467	16
P04217	NA	NA	NA	1.953333333	NA	0	0.001062677	0.000306091	69.22057766	16
A0A024R6I7 (+2)	NA	NA	NA	1.673333333	NA	0	0	0.000306091	100	16
A0A0A0MRT6 (+2)	NA	NA	NA	0.773333333	NA	0	0	0.000306091	100	16
APOB_HUMAN	NA	NA	NA	24.03333333	NA	0.034451968	0.034733185	0.035610704	0.998942095	15
ALBU_HUMAN	NA	NA	NA	45.86666667	NA	0.028188012	0.024232778	0.022774566	6.45196763	15
TLN1_HUMAN	NA	NA	NA	39.96666667	NA	0.026845465	0.029079249	0.029399764	2.824604772	15
FLNA_HUMAN	NA	NA	NA	33.83333333	NA	0.025950855	0.025444396	0.028571667	3.635649873	15
A0A024R1N1_HUMAN	NA	NA	NA	30.46666667	NA	0.024608308	0.022617007	0.022360307	3.062812499	15
CO3_HUMAN	NA	NA	NA	40.1	NA	0.023713698	0.019790039	0.02443076	6.369347006	15
SPTA1_HUMAN	NA	NA	NA	27.76666667	NA	0.023713698	0.018174268	0.021117951	7.619031543	15
APOA1_HUMAN	NA	NA	NA	43.56666667	NA	0.016554711	0.017366803	0.015735109	2.845730297	15
FIBB_HUMAN	NA	NA	NA	43.46666667	NA	0.020581509	0.018982153	0.016148947	6.978615939	15
B2RMN7_HUMAN	NA	NA	NA	25.4	NA	0.0156601	0.017770535	0.017805562	4.153635037	15
A0A140VJJ6_HUMAN (+1)	NA	NA	NA	38.53333333	NA	0.013422943	0.013327796	0.012836558	1.376895025	15
FIBA_HUMAN	NA	NA	NA	22.03333333	NA	0.012975427	0.012924064	0.011180364	4.773321504	15
H6VRG0_HUMAN (+2)	NA	NA	NA	32.76666667	NA	0.012975427	0.012924064	0.010351846	7.167406212	15
APOE_HUMAN	NA	NA	NA	47.83333333	NA	0.012975427	0.012520332	0.010766105	5.572204546	15
TSP1_HUMAN	NA	NA	NA	36.2	NA	0.014317553	0.014135682	0.013664655	1.385675917	15
B0YIW2_HUMAN	NA	NA	NA	35.6	NA	0.012080396	0.010904561	0.010766105	3.706028348	15
K22E_HUMAN	NA	NA	NA	48.3	NA	0.01073827	0.011308714	0.011180364	1.559941783	15
A0A0G2JPR0_HUMAN	NA	NA	NA	21.26666667	NA	0.011633302	0.010500828	0.012008461	3.981677838	15
ITIH4_HUMAN	NA	NA	NA	35.96666667	NA	0.011185786	0.011712446	0.011180364	1.553444075	15
ITA2B_HUMAN	NA	NA	NA	30.76666667	NA	0.009843239	0.009692943	0.011594202	5.880891606	15
A0A0A0MRJ7_HUMAN (+1)	NA	NA	NA	11.63333333	NA	0.010290755	0.00767386	0.009938008	8.814820309	15
ANK1_HUMAN	NA	NA	NA	17.46666667	NA	0.009843239	0.00928921	0.009938008	2.087986364	15
TBB1_HUMAN	NA	NA	NA	41.83333333	NA	0.010290755	0.008077593	0.008695652	7.308354218	15
B7ZLE5_HUMAN	NA	NA	NA	19	NA	0.012527912	0.008885478	0.011594202	9.92775657	15
K1C10_HUMAN	NA	NA	NA	48.13333333	NA	0.011185786	0.00928921	0.009109911	6.734128894	15
A0A024R694_HUMAN	NA	NA	NA	34.96666667	NA	0.008948629	0.010097096	0.009109911	3.824891099	15
ITB3_HUMAN (+1)	NA	NA	NA	26.6	NA	0.008053597	0.008481325	0.005797101	11.18563042	15
ACTB_HUMAN (+4)	NA	NA	NA	39.03333333	NA	0.009396144	0.007269707	0.005797101	13.95168563	15
K1C9_HUMAN	NA	NA	NA	44.83333333	NA	0.008948629	0.00767386	0.010351846	8.601111595	15
V9HWI6_HUMAN	NA	NA	NA	43.73333333	NA	0.008053597	0.008481325	0.010351846	7.873922876	15
A0A024QZN4_HUMAN (+1)	NA	NA	NA	19.26666667	NA	0.00492183	0.00767386	0.007867554	13.94603628	15
IGHM_HUMAN	NA	NA	NA	32.03333333	NA	0.006711472	0.008481325	0.00621136	9.651494092	15
Q8IWP6_HUMAN	NA	NA	NA	36.46666667	NA	0.006263956	0.005654357	0.006625198	4.583242348	15
A0A384NKS6_HUMAN (+1)	NA	NA	NA	17.46666667	NA	0.00581644	0.003634896	0.00621136	15.34514201	15
D9ZGG2_HUMAN	NA	NA	NA	25.06666667	NA	0.008053597	0.00928921	0.007453295	6.538812606	15
G4V2I9_HUMAN	NA	NA	NA	19.16666667	NA	0.008053597	0.007269707	0.005382842	11.48345179	15
Q53H26_HUMAN	NA	NA	NA	27.56666667	NA	0.00581644	0.006461821	0.006625198	3.918375358	15
A0A384NYT8_HUMAN (+1)	NA	NA	NA	26.16666667	NA	0.00581644	0.006058089	0	50.03105012	15
A2MG_HUMAN	NA	NA	NA	16.33333333	NA	0.007158987	0.00767386	0.007039457	2.669528271	15
L8E853_HUMAN	NA	NA	NA	7.563333333	NA	0.007606082	0.006058089	0.005382842	10.36494904	15
K1C14_HUMAN	NA	NA	NA	31.56666667	NA	0.00581644	0.005654357	0.004969004	4.739371045	15
CFAH_HUMAN	NA	NA	NA	14.13333333	NA	0.005368925	0.005654357	0.00414078	9.185986331	15
APOA4_HUMAN	NA	NA	NA	28.7	NA	0.004474314	0.004442739	0.004554745	0.742502009	15
IGK_HUMAN	NA	NA	NA	54.96666667	NA	0.007606082	0.006461821	0.005797101	7.97817779	15
K2C5_HUMAN	NA	NA	NA	16.83333333	NA	0.004474314	0.003634896	0.00414078	5.975905743	15
A8K9K1_HUMAN	NA	NA	NA	16	NA	0.004474314	0.004442739	0.004554745	0.742502009	15
V9HW34_HUMAN	NA	NA	NA	44.13333333	NA	0.006711472	0.006461821	0.005382842	6.591165119	15
K1C16_HUMAN	NA	NA	NA	25.43333333	NA	0.005368925	0.004038754	0.003726732	11.50068847	15
MMRN1_HUMAN	NA	NA	NA	15.9	NA	0.007158987	0.005654357	0.004554745	13.03778176	15
A0A0S2Z3G9_HUMAN	NA	NA	NA	13.63333333	NA	0.004026841	0.003634896	0.004554745	6.544503641	15
A0A024R882_HUMAN	NA	NA	NA	46.63333333	NA	0.00492183	0.006461821	0.004969004	9.276504037	15
A0A087WVQ6_HUMAN (+1)	NA	NA	NA	10.13666667	NA	0.004026841	0.005654357	0.003726732	13.39856715	15
B3KT06_HUMAN (+1)	NA	NA	NA	39.9	NA	0.006263956	0.005654357	0.004554745	9.107962969	15
A1AT_HUMAN	NA	NA	NA	33.06666667	NA	0.003579409	0.004442739	0.003726732	6.808383632	15
Q6GMX6_HUMAN	NA	NA	NA	21.83333333	NA	0.004026841	0.003230995	0.003312641	7.174003822	15
H0Y300_HUMAN	NA	NA	NA	17.25	NA	0.002237115	0.003634896	0.00248446	15.46094379	15
TBA4A_HUMAN	NA	NA	NA	33.8	NA	0.005368925	0.004442739	0.004554745	6.094580443	15
Q53HT9_HUMAN	NA	NA	NA	25.86666667	NA	0.00492183	0.003634896	0.004969004	9.693805948	15
V9HWB8_HUMAN	NA	NA	NA	24.43333333	NA	0.003131978	0.003634896	0.005382842	16.84231347	15
Q8NCL6_HUMAN	NA	NA	NA	21.53333333	NA	0.005368925	0.003634896	0.00414078	11.75026107	15
A0A384MEF1_HUMAN	NA	NA	NA	20.33333333	NA	0.00581644	0.003230995	0.004969004	16.28737119	15
B4E1D8_HUMAN	NA	NA	NA	26.36666667	NA	0.004474314	0.003634896	0.003726732	6.737752231	15
TBA1C_HUMAN	NA	NA	NA	34.96666667	NA	0.004474314	0.005250204	0.00414078	7.110687525	15
A0A2P9DU05_HUMAN	NA	NA	NA	8.846666667	NA	0.003131978	0.004038754	0.00248446	14.00578869	15
A0A0S2Z428_HUMAN (+1)	NA	NA	NA	11.51666667	NA	0.001789726	0.002827136	0.00248446	12.89205398	15
URP2_HUMAN	NA	NA	NA	17.9	NA	0.003131978	0.004442739	0.003312641	11.30134234	15
B7Z5Q2_HUMAN	NA	NA	NA	12.58333333	NA	0.002684547	0.004846471	0.003726732	16.63461506	15
A0A024R3X4_HUMAN (+1)	NA	NA	NA	20.7	NA	0.004474314	0.003634896	0.003312641	9.09431154	15
C9J2C0_HUMAN	NA	NA	NA	31.46666667	NA	0.00492183	0.003230995	0.003312641	14.40435336	15
D9IWP9_HUMAN	NA	NA	NA	38.33333333	NA	0.003131978	0.004038754	0.004554745	10.63964057	15
HPTR_HUMAN	NA	NA	NA	18.76666667	NA	0.002684547	0.002423278	0.00248446	3.117437147	15
Q5EBM2_HUMAN	NA	NA	NA	9.7	NA	0.001342294	0.001211618	0.00248446	24.07117576	15
PECA1_HUMAN	NA	NA	NA	17.63333333	NA	0.004026841	0.003230995	0.00414078	7.531662307	15
Q8N355_HUMAN	NA	NA	NA	26.93333333	NA	0.003579409	0.003230995	0.00414078	7.260033508	15
A0A024RAJ8_HUMAN	NA	NA	NA	4.443333333	NA	0.002237115	0.002019377	0.002070411	3.117425598	15
CO6_HUMAN	NA	NA	NA	15.46666667	NA	0.003579409	0.004846471	0.00414078	8.750756547	15
Q5T985_HUMAN	NA	NA	NA	13.5	NA	0.003131978	0.004442739	0.00248446	17.1787234	15
Q9NPP6_HUMAN	NA	NA	NA	27.33333333	NA	0.003131978	0.003634896	0.003312641	4.377747934	15
A0A0S2Z3L2_HUMAN	NA	NA	NA	8.7	NA	0.002684547	0.002423278	0.00248446	3.117437147	15
ENOB_HUMAN	NA	NA	NA	19.66666667	NA	0.003579409	0.002423278	0.00248446	13.27639358	15
HEMO_HUMAN	NA	NA	NA	26.43333333	NA	0.004474314	0.003230995	0.002898551	13.56717468	15
H3BS21_HUMAN	NA	NA	NA	14.72	NA	0.000894863	0.002019377	0.00124223	23.99355209	15
K1C17_HUMAN	NA	NA	NA	12.83333333	NA	0.002684547	0.002423278	0.002070411	7.436715839	15
ITIH1_HUMAN	NA	NA	NA	14.8	NA	0.003579409	0.003634896	0.00248446	11.58622304	15
A8K2N0_HUMAN	NA	NA	NA	11.86666667	NA	0.002684547	0.002019377	0.00248446	8.222922149	15
DESP_HUMAN	NA	NA	NA	2.216666667	NA	0.001789726	0.001615519	0.002070411	7.259949782	15
ENOA_HUMAN	NA	NA	NA	22.46666667	NA	0.002684547	0.002827136	0.00248446	3.728744882	15
ITA6_HUMAN	NA	NA	NA	7.696666667	NA	0.002237115	0.002019377	0.00248446	5.979057992	15
THRB_HUMAN	NA	NA	NA	18.76666667	NA	0.004474314	0.002827136	0.002898551	15.81036368	15
B4DPP8_HUMAN (+1)	NA	NA	NA	13.06666667	NA	0.002237115	0.002423278	0.001656321	10.96920484	15
IDHP_HUMAN (+1)	NA	NA	NA	12.63333333	NA	0.001789726	0.002423278	0.00248446	9.947845218	15
A0A024R035_HUMAN (+1)	NA	NA	NA	15.76666667	NA	0.002237115	0.002827136	0.00248446	6.798403224	15
A0A087X188_HUMAN	NA	NA	NA	17.7	NA	0.001342294	0.003230995	0.002898551	23.37274125	15
B0ZBE2_HUMAN	NA	NA	NA	21.99333333	NA	0.001342294	0.003634896	0.00414078	28.32834051	15
FLOT1_HUMAN	NA	NA	NA	19.5	NA	0.002684547	0.002827136	0.002898551	2.243918509	15
PLMN_HUMAN	NA	NA	NA	13.82666667	NA	0.001789726	0.003230995	0.003312641	17.80527531	15
PTPRC_HUMAN	NA	NA	NA	5.49	NA	0.001342294	0.002019377	0.003312641	25.97961603	15
CO5_HUMAN	NA	NA	NA	2.446666667	NA	0.001789726	0.001211618	0.000828139	21.89395015	15
HEP2_HUMAN	NA	NA	NA	15.6	NA	0.002684547	0.001615519	0.001656321	17.61508089	15
FCN3_HUMAN	NA	NA	NA	15.26666667	NA	0.002237115	0.001211618	0.00124223	21.54225142	15
A0A286YFJ8_HUMAN (+1)	NA	NA	NA	13.53333333	NA	0.001342294	0.001615519	0.00124223	7.968264665	15
V9HW22_HUMAN	NA	NA	NA	10.24	NA	0.001342294	0.002019377	0.002070411	12.95982852	15
V9HW31_HUMAN	NA	NA	NA	16.96666667	NA	0.003131978	0.002827136	0.001656321	17.71816227	15
V9GYM3_HUMAN	NA	NA	NA	33.56666667	NA	0.003579409	0.003230995	0.002070411	15.40928721	15
A0A024R580_HUMAN (+2)	NA	NA	NA	10.59333333	NA	0.002237115	0.002423278	0.002898551	7.815617791	15
A0A0A0MTH3_HUMAN (+1)	NA	NA	NA	12	NA	0.001789726	0.002019377	0.001656321	5.819815808	15
B2R8I2_HUMAN	NA	NA	NA	14.23333333	NA	0.002684547	0.001615519	0.002898551	16.53851255	15
CO7_HUMAN	NA	NA	NA	11.91333333	NA	0.001342294	0.003230995	0.002898551	23.37274125	15
D0PNI1_HUMAN	NA	NA	NA	26.1	NA	0.002684547	0.002423278	0.002070411	7.436715839	15
G8JLA2_HUMAN	NA	NA	NA	35.5	NA	0.002684547	0.001211618	0.002070411	21.47707458	15
LTBP1_HUMAN	NA	NA	NA	4.92	NA	0.003131978	0.003230995	0.002070411	13.21390454	15
K1C27_HUMAN	NA	NA	NA	8.856666667	NA	0.001342294	0.002423278	0.001656321	17.76430837	15
APOA5_HUMAN (+1)	NA	NA	NA	24.96666667	NA	0.001789726	0.002423278	0.002898551	13.54874063	15
ITB1_HUMAN	NA	NA	NA	7.52	NA	0.002237115	0.001615519	0.00248446	12.23655713	15
PON1_HUMAN	NA	NA	NA	29.4	NA	0.002237115	0.003230995	0.002898551	10.47374658	15
A0A2S0BDD1_HUMAN	NA	NA	NA	19.13333333	NA	0.002684547	0.002423278	0.002070411	7.436715839	15
ATPA_HUMAN	NA	NA	NA	18.16666667	NA	0.002684547	0.002423278	0.003312641	9.402669859	15
CALX_HUMAN	NA	NA	NA	7.496666667	NA	0.000894863	0.002019377	0.002070411	23.08848119	15
SAA1_HUMAN	NA	NA	NA	39.63333333	NA	0.002684547	0.002423278	0.002898551	5.149348742	15
B3KX51_HUMAN	NA	NA	NA	27.16666667	NA	0.002684547	0.002423278	0.002070411	7.436715839	15
B4E1Z4_HUMAN	NA	NA	NA	5.476666667	NA	0.002684547	0.002423278	0.001656321	13.68496546	15
B7Z8Q2_HUMAN (+1)	NA	NA	NA	26.2	NA	0.002684547	0.002827136	0.002898551	2.243918509	15
CD5L_HUMAN	NA	NA	NA	19.86666667	NA	0.002237115	0.002827136	0.001656321	15.08750553	15
I6NLS4_HUMAN	NA	NA	NA	7.883333333	NA	0.002237115	0.002423278	0.001656321	10.96920484	15
TPM4_HUMAN	NA	NA	NA	24.6	NA	0.001789726	0.002423278	0.002898551	13.54874063	15
V9HWB4_HUMAN	NA	NA	NA	7.39	NA	0.000894863	0.001615519	0.001656321	17.80541682	15
A0A0S2Z4G4_HUMAN (+2)	NA	NA	NA	12.63333333	NA	0.001342294	0.000807759	0.002898551	37.26505512	15
41_HUMAN	NA	NA	NA	11.5	NA	0.003131978	0.002019377	0.00248446	12.67512045	15
B3KMV5_HUMAN	NA	NA	NA	4.406666667	NA	0.001342294	0.001615519	0.001656321	6.409519843	15
EPB42_HUMAN	NA	NA	NA	9.08	NA	0.000894863	0.001211618	0.00248446	31.74232473	15
J3QRS3_HUMAN	NA	NA	NA	31.43333333	NA	0.001789726	0.002827136	0.00124223	23.79645538	15
MOES_HUMAN	NA	NA	NA	7.626666667	NA	0.000894863	0.001615519	0.002070411	22.41294018	15
TERA_HUMAN	NA	NA	NA	6.283333333	NA	0.001789726	0.001211618	0.000828139	21.89395015	15
V9HVX7_HUMAN	NA	NA	NA	15.63333333	NA	0.001789726	0.001615519	0.00124223	10.42461457	15
A0A096LPE2_HUMAN	NA	NA	NA	17.93333333	NA	0.001342294	0.002423278	0.001656321	17.76430837	15
KLKB1_HUMAN	NA	NA	NA	7.41	NA	0.001342294	0.002423278	0.000828139	30.69856491	15
A0A024R6P0_HUMAN (+1)	NA	NA	NA	14.43333333	NA	0.001342294	0.001615519	0.002898551	24.57546063	15
A0A024RAB9_HUMAN (+2)	NA	NA	NA	22.4	NA	0.002684547	0.001211618	0.001656321	23.56665653	15
A0A384MDV8_HUMAN (+1)	NA	NA	NA	10.2	NA	0.002684547	0.002019377	0.00248446	8.222922149	15
AMBP_HUMAN	NA	NA	NA	17.33333333	NA	0.001342294	0.002019377	0.002070411	12.95982852	15
V9HVY3_HUMAN	NA	NA	NA	5.476666667	NA	0.001342294	0.001615519	0.000828139	18.28997361	15
A2KBC4_HUMAN	NA	NA	NA	25.93333333	NA	0.001789726	0.002019377	0.001656321	5.819815808	15
C9JF17_HUMAN	NA	NA	NA	8.98	NA	0.002237115	0.000403875	0.000414078	59.84021882	15
THAS_HUMAN	NA	NA	NA	10.50333333	NA	0.002237115	0.001615519	0.001656321	10.93189463	15
INF2_HUMAN	NA	NA	NA	4.826666667	NA	0.001789726	0.001615519	0.00124223	10.42461457	15
U5YKE3_HUMAN	NA	NA	NA	13.24	NA	0.001342294	0.001211618	0.001656321	9.40291737	15
A0A087WTK0_HUMAN (+2)	NA	NA	NA	4.21	NA	0.000894863	0.001615519	0.001656321	17.80541682	15
PLEK_HUMAN	NA	NA	NA	20.26666667	NA	0.001789726	0.002019377	0.002070411	4.404577468	15
DSG1_HUMAN	NA	NA	NA	4.706666667	NA	0.000894863	0.000807759	0.001656321	24.07114885	15
E9KL44_HUMAN (+1)	NA	NA	NA	5.066666667	NA	0.001789726	0.000403875	0.001656321	34.3954341	15
K2C71_HUMAN	NA	NA	NA	5.606666667	NA	0.000894863	0.000807759	0.002070411	32.37267346	15
Q1ZYL5_HUMAN	NA	NA	NA	8.723333333	NA	0.000447431	0.001211618	0.00124223	26.88273285	15
B3KVN0_HUMAN	NA	NA	NA	7.693333333	NA	0.001342294	0.001211618	0.001656321	9.40291737	15
EHD1_HUMAN	NA	NA	NA	6.866666667	NA	0.000894863	0.001211618	0.001656321	17.60756254	15
ENDD1_HUMAN	NA	NA	NA	12.33333333	NA	0.001789726	0.001615519	0.001656321	3.117870289	15
F8W914_HUMAN (+1)	NA	NA	NA	20.96666667	NA	0.001789726	0.001615519	0.00124223	10.42461457	15
AT1A1_HUMAN	NA	NA	NA	5.703333333	NA	0.002237115	0.002019377	0.000828139	25.83688662	15
G3P_HUMAN	NA	NA	NA	18.8	NA	0.001789726	0.002019377	0.001656321	5.819815808	15
K7ER74_HUMAN	NA	NA	NA	19.66666667	NA	0.002237115	0.001615519	0.00124223	17.08573765	15
A0A087X1J7_HUMAN (+1)	NA	NA	NA	13.35666667	NA	0.000447431	0.001615519	0.002070411	35.08215366	15
1A34_HUMAN	NA	NA	NA	13.50666667	NA	0.000894863	0.001615519	0.001656321	17.80541682	15
A0A024QZ62_HUMAN	NA	NA	NA	10.57333333	NA	0.001342294	0.001211618	0.001656321	9.40291737	15
A0A024RB87_HUMAN	NA	NA	NA	31.16666667	NA	0.001342294	0.001615519	0.001656321	6.409519843	15
A1AG2_HUMAN	NA	NA	NA	21.23333333	NA	0.000894863	0.001615519	0.002070411	22.41294018	15
PARVB_HUMAN	NA	NA	NA	13.66666667	NA	0.002237115	0.001211618	0.001656321	17.44760664	15
PHLD_HUMAN	NA	NA	NA	5.24	NA	0.000894863	0.001615519	0.001656321	17.80541682	15
Q53T76_HUMAN	NA	NA	NA	5.29	NA	0.000894863	0.001211618	0.001656321	17.60756254	15
A0A1K0GXZ1_HUMAN	NA	NA	NA	31.83333333	NA	0.001342294	0.002019377	0.001656321	11.69557728	15
B2R6V9_HUMAN	NA	NA	NA	6.92	NA	0.000894863	0.001615519	0.00124223	16.63483381	15
A0A0C4DGZ8_HUMAN (+3)	NA	NA	NA	5.163333333	NA	0.001342294	0.000807759	0.001656321	19.52252794	15
V9HWG7_HUMAN	NA	NA	NA	13.26	NA	0.001789726	0.000807759	0.001656321	21.68709404	15
HBB_HUMAN	NA	NA	NA	21.96666667	NA	0.002237115	0.001211618	0.00124223	21.54225142	15
ITA2_HUMAN	NA	NA	NA	1.863333333	NA	0.000447431	0.000807759	0.000828139	17.80505045	15
A0A024R1X8_HUMAN (+1)	NA	NA	NA	4.83	NA	0.000894863	0.000403875	0.00124223	28.712635	15
D9IX64_HUMAN	NA	NA	NA	15.03333333	NA	0.002237115	0.001615519	0.001656321	10.93189463	15
E9PHK0_HUMAN	NA	NA	NA	29.36666667	NA	0.000894863	0.001615519	0.002070411	22.41294018	15
MLEC_HUMAN	NA	NA	NA	20.2	NA	0.001789726	0.002423278	0.001656321	12.0920433	15
PGRP2_HUMAN	NA	NA	NA	18.7	NA	0.002237115	0.001615519	0.002070411	9.408506771	15
D3DPU2_HUMAN	NA	NA	NA	11.08	NA	0.001342294	0.002019377	0.00124223	15.90522312	15
B7Z5W1_HUMAN	NA	NA	NA	12.9	NA	0.000894863	0.000807759	0.000828139	3.118140356	15
TCPA_HUMAN	NA	NA	NA	5.336666667	NA	0.000894863	0.000807759	0.000828139	3.118140356	15
ADT3_HUMAN	NA	NA	NA	12.65	NA	0.000894863	0.001211618	0.001656321	17.60756254	15
A0A024R1G8_HUMAN	NA	NA	NA	5.46	NA	0.001342294	0.000403875	0.000414078	43.2061272	15
EMIL1_HUMAN	NA	NA	NA	3.74	NA	0.000447431	0.001615519	0.00124223	31.26347819	15
J3KNB4_HUMAN	NA	NA	NA	5.786666667	NA	0	0.000403875	0.000828139	58.21863115	15
A0A1U9X8Y4_HUMAN (+2)	NA	NA	NA	32.9	NA	0.002237115	0.001615519	0.001656321	10.93189463	15
IGJ_HUMAN	NA	NA	NA	41.7	NA	0.001789726	0.001211618	0.002070411	14.95456213	15
A6XGL1_HUMAN (+1)	NA	NA	NA	27	NA	0.001342294	0.001615519	0.00124223	7.968264665	15
A0A0S2Z4J1_HUMAN (+1)	NA	NA	NA	7.563333333	NA	0.001789726	0.001211618	0.000828139	21.89395015	15
CYFP1_HUMAN (+1)	NA	NA	NA	2.66	NA	0.001342294	0.000807759	0.00124223	14.50915628	15
A8K0T9_HUMAN (+1)	NA	NA	NA	19.93333333	NA	0.000894863	0.002019377	0.00124223	23.99355209	15
B4DM85_HUMAN	NA	NA	NA	3.27	NA	0.000894863	0.000807759	0.000828139	3.118140356	15
Q5CAQ5_HUMAN (+1)	NA	NA	NA	4.156666667	NA	0.000894863	0.000807759	0.00124223	13.5195391	15
B2R815_HUMAN (+1)	NA	NA	NA	7.263333333	NA	0.000894863	0.000807759	0.00124223	13.5195391	15
SRC_HUMAN	NA	NA	NA	5.163333333	NA	0.001342294	0.000403875	0.00124223	29.86893883	15
RASA3_HUMAN	NA	NA	NA	3.636666667	NA	0.000894863	0.001615519	0.000414078	35.81405829	15
AFAM_HUMAN	NA	NA	NA	4.063333333	NA	0.000447431	0.000807759	0.00124223	27.60100777	15
Q75MT9_HUMAN	NA	NA	NA	14.13666667	NA	0.000447431	0.002019377	0.00124223	36.70421584	15
MASP2_HUMAN	NA	NA	NA	5.49	NA	0.001342294	0.001615519	0.000828139	18.28997361	15
PEDF_HUMAN	NA	NA	NA	3.826666667	NA	0.000894863	0.000403875	0.000414078	28.37236323	15
EHD3_HUMAN	NA	NA	NA	7.67	NA	0.000894863	0.001211618	0.001656321	17.60756254	15
V9HWF6_HUMAN	NA	NA	NA	15.92	NA	0.001342294	0.001615519	0.000828139	18.28997361	15
PROF1_HUMAN	NA	NA	NA	34.73333333	NA	0.001789726	0.001211618	0.001656321	11.25656445	15
A0A024QZN9_HUMAN (+2)	NA	NA	NA	14.96666667	NA	0.000894863	0.000807759	0.001656321	24.07114885	15
B2RWM5_HUMAN	NA	NA	NA	13.3	NA	0.001342294	0.001211618	0.00124223	3.118355304	15
A8K6Q8_HUMAN	NA	NA	NA	4.033333333	NA	0.000894863	0.000807759	0.00124223	13.5195391	15
HV551_HUMAN	NA	NA	NA	39.03333333	NA	0.001342294	0.002019377	0.00124223	15.90522312	15
PLEC_HUMAN	NA	NA	NA	0.484	NA	0.000894863	0.000403875	0.000828139	21.68716439	15
ZYX_HUMAN	NA	NA	NA	6.583333333	NA	0.001342294	0.001211618	0.000828139	13.68591769	15
A0A024R240_HUMAN	NA	NA	NA	13.01333333	NA	0.000894863	0.000807759	0.002070411	32.37267346	15
ARP2_HUMAN	NA	NA	NA	7.613333333	NA	0.000894863	0.000807759	0.00124223	13.5195391	15
B7ZA94_HUMAN	NA	NA	NA	7.173333333	NA	0.001342294	0.000807759	0.00124223	14.50915628	15
A0A384NPU5_HUMAN	NA	NA	NA	5.823333333	NA	0	0.001211618	0.00124223	50.01167082	15
SAC1_HUMAN	NA	NA	NA	5.166666667	NA	0.000894863	0.001615519	0.000414078	35.81405829	15
RAB14_HUMAN	NA	NA	NA	14.75	NA	0.000447431	0.001615519	0.000828139	35.68988902	15
A0A024RAD5_HUMAN (+2)	NA	NA	NA	3.506666667	NA	0	0.000807759	0.000828139	50.01163874	15
Q6NVC0_HUMAN	NA	NA	NA	6.613333333	NA	0.000447431	0.000403875	0.001656321	49.10000141	15
Q53EP4_HUMAN (+1)	NA	NA	NA	6.7	NA	0.000894863	0.001615519	0.00124223	16.63483381	15
A0A0S2Z583_HUMAN	NA	NA	NA	12.89666667	NA	0.000894863	0.002019377	0.00124223	23.99355209	15
ARPC5_HUMAN	NA	NA	NA	28.26666667	NA	0.000894863	0.001211618	0.00124223	9.947637759	15
COL11_HUMAN	NA	NA	NA	15.1	NA	0.000894863	0.001615519	0.00124223	16.63483381	15
PGH1_HUMAN	NA	NA	NA	7.623333333	NA	0.000894863	0.001615519	0.000828139	22.65160091	15
Q5JQ44_HUMAN (+1)	NA	NA	NA	15.1	NA	0.000894863	0.000807759	0.000828139	3.118140356	15
RPN2_HUMAN	NA	NA	NA	5.546666667	NA	0.000894863	0.001211618	0.00124223	9.947637759	15
C1QA_HUMAN	NA	NA	NA	18.8	NA	0.000894863	0.001211618	0.000828139	12.09196405	15
PFKAP_HUMAN	NA	NA	NA	4.506666667	NA	0.000894863	0.000807759	0.00124223	13.5195391	15
LOX12_HUMAN	NA	NA	NA	6.68	NA	0.002237115	0.000807759	0.000828139	36.64525163	15
A0A024R0P8_HUMAN	NA	NA	NA	8.816666667	NA	0.000894863	0.001211618	0.000828139	12.09196405	15
Q8N1C8_HUMAN	NA	NA	NA	4.016666667	NA	0.000447431	0.001211618	0.000828139	26.60860964	15
TAGL2_HUMAN	NA	NA	NA	19.76666667	NA	0.000894863	0.001211618	0.00124223	9.947637759	15
A2AP_HUMAN	NA	NA	NA	5.433333333	NA	0.000447431	0.000807759	0.000828139	17.80505045	15
A0A024R1T9_HUMAN	NA	NA	NA	1.693333333	NA	0.000894863	0	0.000828139	50.11234694	15
Q53G71_HUMAN (+1)	NA	NA	NA	8.04	NA	0.000447431	0.000403875	0.00124223	39.04623349	15
TMOD3_HUMAN	NA	NA	NA	10.42666667	NA	0.000447431	0.001615519	0.000828139	35.68988902	15
RAB7A_HUMAN	NA	NA	NA	11.26	NA	0.000447431	0.000807759	0.000828139	17.80505045	15
A0A024RAI1_HUMAN	NA	NA	NA	7.886666667	NA	0.000894863	0.000403875	0.000828139	21.68716439	15
ARF3_HUMAN	NA	NA	NA	18.94333333	NA	0.000447431	0.001211618	0.001656321	31.94350745	15
Q59EJ3_HUMAN	NA	NA	NA	4.14	NA	0.000447431	0.000807759	0.00124223	27.60100777	15
STIM1_HUMAN (+1)	NA	NA	NA	2.726666667	NA	0.000447431	0.000807759	0.000414078	22.65120182	15
A0A1C7CYX9_HUMAN	NA	NA	NA	5.27	NA	0.000894863	0.000403875	0.001656321	36.98902447	15
ATP5H_HUMAN	NA	NA	NA	9.3	NA	0.000447431	0.000807759	0.000414078	22.65120182	15
LRBA_HUMAN	NA	NA	NA	0.873333333	NA	0.001342294	0	0.00124223	50.11229791	15
RB27B_HUMAN	NA	NA	NA	9.466666667	NA	0	0.000807759	0.00124223	53.26239728	15
A8K2W3_HUMAN (+1)	NA	NA	NA	11.1	NA	0.001342294	0.001615519	0.00124223	7.968264665	15
A1BG_HUMAN	NA	NA	NA	10.9	NA	0.001342294	0.001211618	0.00124223	3.118355304	15
A0A0S2Z4L3_HUMAN (+2)	NA	NA	NA	3.906666667	NA	0.000447431	0.001211618	0.000828139	26.60860964	15
A0A140VK00_HUMAN	NA	NA	NA	11.40666667	NA	0.000894863	0.001211618	0.00124223	9.947637759	15
A0A024R4X0_HUMAN (+1)	NA	NA	NA	16.83	NA	0.001342294	0.000403875	0.001656321	33.17233232	15
DEMA_HUMAN	NA	NA	NA	6.34	NA	0.000447431	0.001211618	0.000828139	26.60860964	15
A0A024R0V4_HUMAN (+1)	NA	NA	NA	7.546666667	NA	0.000447431	0.000403875	0.001656321	49.10000141	15
GTR3_HUMAN	NA	NA	NA	3.83	NA	0.000447431	0.000807759	0.000828139	17.80505045	15
PPIP2_HUMAN	NA	NA	NA	4.796666667	NA	0.000447431	0.000807759	0	55.83967827	15
AOFB_HUMAN	NA	NA	NA	4.743333333	NA	0.000894863	0	0.00124223	51.94370932	15
B4DPW5_HUMAN	NA	NA	NA	2.816666667	NA	0	0.000403875	0.000828139	58.21863115	15
B3KX11_HUMAN (+1)	NA	NA	NA	1.403333333	NA	0.000894863	0	0	100	15
VDAC1_HUMAN	NA	NA	NA	6.236666667	NA	0	0.000807759	0.000414078	57.25920886	15
PRDX6_HUMAN	NA	NA	NA	6.536666667	NA	0.001342294	0	0.000414078	67.78437987	15
FHR1_HUMAN	NA	NA	NA	6.363333333	NA	0.000447431	0.000807759	0.00124223	27.60100777	15
LBP_HUMAN (+1)	NA	NA	NA	8.663333333	NA	0.000894863	0.001211618	0.00124223	9.947637759	15
A4D0V4_HUMAN (+1)	NA	NA	NA	13.99666667	NA	0.000447431	0.001211618	0.000828139	26.60860964	15
A0A0S2Z3Y1_HUMAN	NA	NA	NA	6.783333333	NA	0.001789726	0.000403875	0.000828139	40.70118124	15
B4DWA6_HUMAN	NA	NA	NA	4.876666667	NA	0.000447431	0.000403875	0.000828139	24.07040803	15
CO8A_HUMAN	NA	NA	NA	5.763333333	NA	0.000447431	0.001211618	0.000828139	26.60860964	15
Q8NFH9_HUMAN	NA	NA	NA	6.796666667	NA	0.000894863	0.000807759	0.000828139	3.118140356	15
HGFA_HUMAN	NA	NA	NA	3.356666667	NA	0.000447431	0.000807759	0.000414078	22.65120182	15
K9JA46_HUMAN	NA	NA	NA	2.733333333	NA	0.000447431	0.000403875	0.000828139	24.07040803	15
Q53FV0_HUMAN	NA	NA	NA	8.813333333	NA	0.000447431	0.001211618	0.000828139	26.60860964	15
CXCL7_HUMAN (+1)	NA	NA	NA	13.01	NA	0.000447431	0.000807759	0.000414078	22.65120182	15
G8JLD5_HUMAN	NA	NA	NA	6.556666667	NA	0.000447431	0.001211618	0.001656321	31.94350745	15
GNAZ_HUMAN	NA	NA	NA	12.11333333	NA	0.000447431	0.001211618	0.001656321	31.94350745	15
SAMP_HUMAN	NA	NA	NA	7.32	NA	0.000447431	0.000807759	0.000414078	22.65120182	15
V9HWJ0_HUMAN	NA	NA	NA	2.79	NA	0.000447431	0.000807759	0.000828139	17.80505045	15
A0A140GX60_HUMAN (+2)	NA	NA	NA	9.38	NA	0.000894863	0.000807759	0.000414078	20.96151638	15
GBB2_HUMAN	NA	NA	NA	7.073333333	NA	0	0.000807759	0.000828139	50.01163874	15
ADDB_HUMAN (+1)	NA	NA	NA	4.316666667	NA	0.000894863	0.000403875	0.00124223	28.712635	15
EFTU_HUMAN	NA	NA	NA	4.72	NA	0	0.000807759	0.000828139	50.01163874	15
FETUB_HUMAN	NA	NA	NA	5.836666667	NA	0	0.000807759	0.000414078	57.25920886	15
B4DRF2_HUMAN	NA	NA	NA	5.01	NA	0.002237115	0	0.000828139	63.91132274	15
PRDX3_HUMAN	NA	NA	NA	3.256666667	NA	0	0	0.000828139	100	15
Q8TAY0_HUMAN	NA	NA	NA	2.036666667	NA	0	0.000807759	0.000828139	50.01163874	15
A0A024R056_HUMAN (+1)	NA	NA	NA	11.74	NA	0.000894863	0.000807759	0.000828139	3.118140356	15
A0A024R1K7_HUMAN	NA	NA	NA	9.336666667	NA	0.001342294	0.000403875	0.000828139	31.61766916	15
A0A024RC55_HUMAN (+1)	NA	NA	NA	4.22	NA	0	0.000403875	0.000828139	58.21863115	15
V9HWI5_HUMAN	NA	NA	NA	18.46666667	NA	0.000894863	0.000807759	0.000414078	20.96151638	15
SC22B_HUMAN	NA	NA	NA	11.00333333	NA	0.000447431	0.000807759	0.000828139	17.80505045	15
APMAP_HUMAN	NA	NA	NA	6.423333333	NA	0.000447431	0.000403875	0.00124223	39.04623349	15
VDAC3_HUMAN	NA	NA	NA	11.29666667	NA	0.000894863	0.000807759	0.000828139	3.118140356	15
JAM3_HUMAN	NA	NA	NA	8.076666667	NA	0.000447431	0.000807759	0.000414078	22.65120182	15
ANXA7_HUMAN (+4)	NA	NA	NA	4.506666667	NA	0.000894863	0.000403875	0.000414078	28.37236323	15
A8K287_HUMAN	NA	NA	NA	18.16666667	NA	0.000894863	0.000807759	0.00124223	13.5195391	15
A0A068F7M9_HUMAN	NA	NA	NA	1.51	NA	0.000447431	0.000403875	0.000828139	24.07040803	15
V9HWN7_HUMAN	NA	NA	NA	13.84	NA	0.001342294	0.001211618	0.000414078	29.32178252	15
H3BRG4_HUMAN (+1)	NA	NA	NA	5.986666667	NA	0.000447431	0.000807759	0.000828139	17.80505045	15
TPIS_HUMAN	NA	NA	NA	7.93	NA	0.000447431	0.001211618	0.000414078	37.69171076	15
SODM_HUMAN	NA	NA	NA	11.10666667	NA	0.000447431	0.000807759	0.000414078	22.65120182	15
PPIA_HUMAN	NA	NA	NA	7.266666667	NA	0.000447431	0.000807759	0.000414078	22.65120182	15
I3L145_HUMAN	NA	NA	NA	12.21666667	NA	0.000447431	0.000807759	0.00124223	27.60100777	15
MET7A_HUMAN	NA	NA	NA	9.433333333	NA	0	0.000807759	0.00124223	53.26239728	15
ECH1_HUMAN	NA	NA	NA	6.706666667	NA	0	0.001211618	0.000828139	52.5840839	15
TMM40_HUMAN	NA	NA	NA	10.73333333	NA	0.001342294	0.001211618	0	50.19597195	15
Q6NUK7_HUMAN	NA	NA	NA	2.35	NA	0	0.000403875	0.000828139	58.21863115	15
A0A0S2Z3F6_HUMAN (+1)	NA	NA	NA	3.92	NA	0.000447431	0.000807759	0.000414078	22.65120182	15
V9HW65_HUMAN	NA	NA	NA	6.39	NA	0.000447431	0.000807759	0.000828139	17.80505045	15
Q54A51_HUMAN	NA	NA	NA	8.926666667	NA	0.000447431	0.000403875	0.000828139	24.07040803	15
B4DEA8_HUMAN	NA	NA	NA	2.473333333	NA	0.000447431	0.000403875	0.000828139	24.07040803	15
STX11_HUMAN	NA	NA	NA	5.923333333	NA	0.000447431	0.000403875	0.000828139	24.07040803	15
B4E3A8_HUMAN	NA	NA	NA	8.516666667	NA	0.000447431	0.000807759	0.000828139	17.80505045	15
A0A0S2Z410_HUMAN	NA	NA	NA	10.88333333	NA	0.000447431	0.000807759	0.000828139	17.80505045	15
B9A067_HUMAN	NA	NA	NA	2.11	NA	0	0.000403875	0.000828139	58.21863115	15
HV349_HUMAN	NA	NA	NA	10.64	NA	0.000447431	0.000403875	0.000828139	24.07040803	15
MYLK_HUMAN	NA	NA	NA	0.75	NA	0.000447431	0.000403875	0.000828139	24.07040803	15
CRAC1_HUMAN	NA	NA	NA	1.46	NA	0.000894863	0	0.000414078	59.26099269	15
B4E220_HUMAN (+1)	NA	NA	NA	9.093333333	NA	0.000894863	0.000807759	0.00124223	13.5195391	15
A0A024R8M0_HUMAN	NA	NA	NA	4.42	NA	0.000447431	0	0.00124223	64.49414805	15
Q53XM7_HUMAN	NA	NA	NA	7.673333333	NA	0.000894863	0.000403875	0.000414078	28.37236323	15
F8WAR4_HUMAN	NA	NA	NA	5.12	NA	0.000447431	0	0.000828139	56.28579972	15
RAB1B_HUMAN	NA	NA	NA	16.23333333	NA	0.000894863	0.000807759	0.000414078	20.96151638	15
Q53GF9_HUMAN	NA	NA	NA	11.09666667	NA	0.000447431	0.000807759	0.000828139	17.80505045	15
CX7A2_HUMAN (+2)	NA	NA	NA	22.46666667	NA	0.000894863	0.000807759	0.000414078	20.96151638	15
PCBP1_HUMAN	NA	NA	NA	6.273333333	NA	0.000894863	0.000807759	0.000414078	20.96151638	15
B4DZZ0_HUMAN	NA	NA	NA	13.73333333	NA	0.000447431	0.000807759	0.000414078	22.65120182	15
KPRP_HUMAN	NA	NA	NA	5.353333333	NA	0.000447431	0.000807759	0.000414078	22.65120182	15
SL9A9_HUMAN	NA	NA	NA	3.153333333	NA	0.000894863	0.000403875	0.000414078	28.37236323	15
D3DX19_HUMAN	NA	NA	NA	6.38	NA	0.000447431	0.000807759	0.000414078	22.65120182	15
A0A024RAA7_HUMAN	NA	NA	NA	7.333333333	NA	0.000447431	0.000807759	0.000414078	22.65120182	15
B4DNP0_HUMAN (+4)	NA	NA	NA	3.916666667	NA	0.000447431	0.000403875	0.000828139	24.07040803	15
C9JAI6_HUMAN (+2)	NA	NA	NA	16.1	NA	0.000894863	0.000807759	0.000828139	3.118140356	15
ATPO_HUMAN	NA	NA	NA	6.57	NA	0.000447431	0.000403875	0.000828139	24.07040803	15
FA8_HUMAN	NA	NA	NA	0.850333333	NA	0.000447431	0.000807759	0.000414078	22.65120182	15
H0YLU7_HUMAN	NA	NA	NA	7.466666667	NA	0	0.000807759	0.000828139	50.01163874	15
EM55_HUMAN	NA	NA	NA	2.576666667	NA	0.000447431	0	0.000828139	56.28579972	15
SEPP1_HUMAN	NA	NA	NA	2.273333333	NA	0.000447431	0.000807759	0	55.83967827	15
A0A0S2Z4C3_HUMAN	NA	NA	NA	3.333333333	NA	0.000447431	0	0.000828139	56.28579972	15
B4DWS6_HUMAN (+1)	NA	NA	NA	5.48	NA	0.001342294	0.000807759	0	54.43867875	15
RSU1_HUMAN	NA	NA	NA	8.9	NA	0	0.000807759	0.000828139	50.01163874	15
Q53HT6_HUMAN	NA	NA	NA	3.8	NA	0	0.000807759	0	100	15
A0A109PW65_HUMAN	NA	NA	NA	21.2	NA	0.000447431	0.000807759	0.000828139	17.80505045	15
PI42A_HUMAN	NA	NA	NA	3.943333333	NA	0.000447431	0	0.000828139	56.28579972	15
V9HW92_HUMAN	NA	NA	NA	10.57	NA	0.000894863	0.000403875	0.000828139	21.68716439	15
Q68DH9_HUMAN	NA	NA	NA	1.88	NA	0.000894863	0.000403875	0.000414078	28.37236323	15
A0A140VJI7_HUMAN	NA	NA	NA	1.356666667	NA	0	0	0.000828139	100	15
H0YHC3_HUMAN	NA	NA	NA	12.26333333	NA	0.000894863	0.000403875	0.000828139	21.68716439	15
DECR_HUMAN	NA	NA	NA	3.88	NA	0.000894863	0.000403875	0	59.76546736	15
A0A384MDW7_HUMAN	NA	NA	NA	5.736666667	NA	0	0.000403875	0.000828139	58.21863115	15
E9PCA1_HUMAN	NA	NA	NA	2.82	NA	0	0.000807759	0.000414078	57.25920886	15
RTN2_HUMAN	NA	NA	NA	1.65	NA	0	0	0.000828139	100	15
B3KM95_HUMAN	NA	NA	NA	4.12	NA	0	0.000807759	0.000414078	57.25920886	15
A8K651_HUMAN (+1)	NA	NA	NA	2.836666667	NA	0	0.000807759	0	100	15
B2R4M6_HUMAN (+1)	NA	NA	NA	21.33333333	NA	0.000894863	0	0.00124223	51.94370932	15
GSTT1_HUMAN	NA	NA	NA	8.066666667	NA	0.000447431	0.000403875	0.000828139	24.07040803	15
HSPB1_HUMAN	NA	NA	NA	16.23333333	NA	0.000447431	0.000403875	0.000828139	24.07040803	15
ODO2_HUMAN (+1)	NA	NA	NA	3.826666667	NA	0.000894863	0.000403875	0.000414078	28.37236323	15
K7EIV0_HUMAN	NA	NA	NA	6.976666667	NA	0.000447431	0	0.000828139	56.28579972	15
Q53HU0_HUMAN (+1)	NA	NA	NA	2.373333333	NA	0.000894863	0.000403875	0	59.76546736	15
D3DU30_HUMAN	NA	NA	NA	4.066666667	NA	0	0.000807759	0	100	15
A0A140VK24_HUMAN	NA	NA	NA	1.893333333	NA	0	0	0.000828139	100	15
E7EMC6_HUMAN	NA	NA	NA	3.23	NA	0	0.000807759	0.000414078	57.25920886	15
A0A384MDU9_HUMAN (+2)	NA	NA	NA	2.743333333	NA	0	0.000807759	0	100	15
B2R8A2_HUMAN (+1)	NA	NA	NA	4.533333333	NA	0	0.000807759	0	100	15
KPCB_HUMAN	NA	NA	NA	2.086666667	NA	0.000894863	0.000403875	0	59.76546736	15
RLA2_HUMAN	NA	NA	NA	20	NA	0.000894863	0.000403875	0	59.76546736	15
COPG2_HUMAN	NA	NA	NA	1.3	NA	0	0	0.000828139	100	15
Q71UF1_HUMAN	NA	NA	NA	1.323333333	NA	0	0.000807759	0	100	15
A0A173ADW6_HUMAN	NA	NA	NA	4.666666667	NA	0	0.000807759	0	100	15
A6NIZ1.1	NA	1	NA	7.5	1	0.000116904	NA	0.000124533	3.159671973	14
A6NMB1.3	NA	1	NA	1	1	0.000701426	0.000563222	0.000373599	17.40081857	14
AAA16068.1	NA	1	NA	1	1	0.000116904	NA	NA	NA	14
AAA20145.1	NA	3	NA	25	2	0.000584522	NA	NA	NA	14
AAA20168.1	NA	1	NA	21	1	0.000233809	0.000140805	0.000249066	16.27368078	14
AAA20398.1	NA	2	NA	5.666666667	2	0.000467617	0.000422416	0.000373599	6.445105936	14
AAA35549.1	NA	10	NA	3.5	1	0.003039514	0.000985638	NA	51.02604997	14
AAA35927.1	NA	8	NA	13.33333333	8	0.003390227	0.002534497	0.002117061	13.97900144	14
AAA35952.1	NA	4	NA	29	4	NA	0.002252887	0.002241594	0.25125236	14
AAA36390.1	NA	1	NA	12	1	NA	0.000140805	NA	NA	14
AAA36401.1	NA	1	NA	2	1	0.000116904	NA	NA	NA	14
AAA36451.1	NA	2	NA	3.333333333	2	0.000467617	0.000140805	0.000373599	29.67439444	14
AAA51547.1	NA	10	NA	31	10	NA	0.00337933	0.004234122	11.22739458	14
AAA51747.1	NA	41	NA	95	31	0.084989479	0.096310898	0.088916563	3.684715207	14
AAA51748.1	NA	28	NA	75.33333333	3	0.012742577	0.011405238	0.012702366	3.575813172	14
AAA51796.1	NA	2	NA	6	2	0.000467617	0.000140805	0.000498132	31.00511293	14
AAA52173.1	NA	16	NA	42.33333333	13	0.006897358	0.005350605	0.006102117	7.300814786	14
AAA52424.1	NA	8	NA	5	8	0.002104279	0.002112081	0.002117061	0.17619876	14
AAA58923.1	NA	1	NA	12	1	0.000116904	NA	NA	NA	14
AAA60058.1	NA	2	NA	4.5	2	0.000233809	NA	0.000124533	30.49484033	14
AAA64800.1	NA	8	NA	68.66666667	2	0.007715689	0.008448324	0.00871731	3.608625096	14
AAA85332.1	NA	22	NA	15.33333333	22	0.010521394	0.007181076	0.009464508	10.88487876	14
AAB21082.1	NA	4	NA	10	1	NA	0.002956914	NA	NA	14
AAB21774.1	NA	6	NA	61.33333333	3	0.00748188	0.009293157	0.009090909	6.646187134	14
AAB22835.1	NA	11	NA	81	2	0.020341361	0.020980006	0.020174346	1.197635497	14
AAB24060.1	NA	4	NA	42	4	0.001052139	NA	NA	NA	14
AAB24547.1	NA	1	NA	100	1	0.000467617	0.000422416	0.000373599	6.445105936	14
AAB32200.1	NA	10	NA	44.33333333	10	0.007598784	0.009152351	0.009090909	5.896497123	14
AAB59397.1	NA	26	NA	70.33333333	1	0.020224456	0.02421853	0.021046077	5.578377869	14
AAB59495.1	NA	13	NA	38	13	0.004559271	NA	NA	NA	14
AAB59530.1	NA	19	NA	51	1	NA	0.016051816	NA	NA	14
AAB59537.1	NA	12	NA	9.666666667	1	0.006195932	0.006336243	0.007222914	4.882344789	14
AAB59539.1	NA	7	NA	65	2	0.007131167	0.007603492	0.008468244	5.061649049	14
AAC16788.1	NA	1	NA	9	1	0.000116904	0.000140805	NA	9.274399591	14
AAC16872.1	NA	1	NA	18	1	0.000116904	0.000281611	NA	41.33002891	14
AAC50296.1	NA	4	NA	12	4	0.000467617	0.000985638	0.000498132	25.7999591	14
AAC52065.1	NA	2	NA	2.333333333	2	0.000467617	0.000140805	0.000622665	34.607475	14
AAC83410.1	NA	5	NA	9	4	0.001052139	NA	NA	NA	14
AAD05198.1	NA	26	NA	40.33333333	26	0.012508768	0.010560406	0.011581569	4.871425843	14
AAD13152.1	NA	44	NA	28.66666667	1	0.019289221	0.016192622	0.017559153	5.067565109	14
AAF00489.1	NA	5	NA	43	5	0.002805705	NA	NA	NA	14
AAF01333.1	NA	56	NA	78.66666667	1	0.068622866	0.061672768	0.066998755	3.191743957	14
AAF17203.1	NA	1	NA	7	1	0.000233809	NA	NA	NA	14
AAF21614.1	NA	1	NA	6	1	NA	0.000140805	NA	NA	14
AAF25792.1	NA	1	NA	6	1	NA	NA	0.000124533	NA	14
AAF97931.1	NA	2	NA	4	2	NA	NA	0.000622665	NA	14
AAG13448.1	NA	1	NA	1	1	NA	0.000140805	NA	NA	14
AAG43502.1	NA	2	NA	31	1	0.000233809	NA	NA	NA	14
AAG50274.1	NA	2	NA	4	2	0.000584522	0.000563222	0.000622665	2.946424813	14
AAH01939.1	NA	1	NA	4	1	0.000350713	NA	0.000124533	47.59220684	14
AAH02828.1	NA	1	NA	21	1	NA	0.000140805	NA	NA	14
AAH05046.1	NA	14	NA	35.33333333	14	0.009936872	0.011123627	0.010336239	3.331275346	14
AAH18549.1	NA	1	NA	7	1	0.000116904	0.000140805	0.000249066	24.06984537	14
AAH20640.1	NA	1	NA	12	1	NA	NA	0.000124533	NA	14
AAH30229.1	NA	1	NA	7	1	0.000116904	NA	NA	NA	14
AAH35007.1	NA	1	NA	4	1	NA	0.000140805	NA	NA	14
AAH50473.1	NA	4	NA	17	1	0.000584522	0.001267249	0.00124533	21.69886329	14
AAH51332.1	NA	2	NA	5.666666667	2	0.000584522	0.000422416	0.000871731	20.97834234	14
AAH51814.1	NA	2	NA	5.5	1	0.000350713	NA	0.000124533	47.59220684	14
AAH59367.1	NA	11	NA	19	1	NA	0.003520135	NA	NA	14
AAH60039.1	NA	2	NA	5	2	0.000818331	0.000704027	0.000622665	7.936978302	14
AAH70353.1	NA	6	NA	38	2	NA	0.004787384	0.004732254	0.579116442	14
AAH95526.1	NA	1	NA	5	1	0.000116904	NA	NA	NA	14
AAI22559.1	NA	2	NA	4	1	0.000467617	0.000422416	0.000373599	6.445105936	14
AAI42721.1	NA	2	NA	6	2	0.000701426	0.000422416	0.000124533	40.02748566	14
AAI51205.1	NA	13	NA	10.5	0	0.006079027	NA	0.007222914	8.599396733	14
AAK29667.1	NA	1	NA	10	1	0.000116904	NA	NA	NA	14
AAL07469.1	NA	1	NA	2	1	NA	0.000140805	0.000124533	6.132698916	14
AAL10926.1	NA	1	NA	22	1	NA	0.000140805	NA	NA	14
AAL62340.1	NA	1	NA	4	1	NA	0.000140805	NA	NA	14
AAL69982.1	NA	1	NA	3	1	NA	NA	0.000124533	NA	14
AAM74947.1	NA	1	NA	1	1	NA	0.000281611	NA	NA	14
AAN04486.1	NA	4	NA	37	4	0.001987374	0.001971276	0.00124533	14.10703714	14
AAO39147.1	NA	4	NA	2	1	NA	NA	0.001618929	NA	14
AAP35354.1	NA	6	NA	59	6	0.006663549	0.00858913	0.00871731	8.313583179	14
AAP35590.1	NA	1	NA	4	1	NA	NA	0.000124533	NA	14
AAP73808.1	NA	2	NA	20	2	0.001285948	0.001267249	0.00124533	0.927019876	14
AAP88927.1	NA	21	NA	37.33333333	21	0.019990648	0.019994368	0.019178082	1.376587654	14
AAP97191.1	NA	2	NA	9	2	0.000935235	0.001126443	0.000996264	5.531900578	14
AAP97707.1	NA	1	NA	3	1	NA	0.000140805	0.000124533	6.132698916	14
AAQ05426.1	NA	1	NA	16	1	0.000116904	NA	0.000124533	3.159671973	14
AAQ63763.1	NA	2	NA	3.666666667	2	0.000467617	0.000140805	0.000373599	29.67439444	14
AAQ72569.1	NA	1	NA	1	1	0.000818331	0.000422416	0.000373599	26.1681101	14
AAQ88523.1	NA	3	NA	8.666666667	3	0.000584522	0.000281611	0.000871731	29.41078664	14
AAQ88858.1	NA	2	NA	5.333333333	2	0.000467617	0.000281611	0.000249066	20.45821549	14
AAQ89109.1	NA	1	NA	4	1	NA	0.000140805	NA	NA	14
AAQ91812.1	NA	5	NA	34	5	0.003390227	NA	0.002864259	8.409448526	14
AAS01769.1	NA	23	NA	43.33333333	5	0.016600421	0.016755843	0.017310087	1.275264998	14
AAS86014.1	NA	1	NA	14	1	0.000116904	NA	NA	NA	14
AAT38463.1	NA	1	NA	18	1	0.000116904	NA	NA	NA	14
AAT96423.1	NA	1	NA	17	1	0.000116904	0.000140805	0.000124533	5.531900578	14
AAV33305.1	NA	2	NA	7	2	NA	0.000563222	NA	NA	14
AAV38817.1	NA	2	NA	9	1	0.000233809	NA	NA	NA	14
AAV40283.1	NA	4	NA	15.66666667	2	0.00187047	0.001971276	0.001618929	5.755900719	14
AAX82298.1	NA	3	NA	57	1	0.00187047	0.00183047	0.001369863	9.502516019	14
AAY14962.1	NA	1	NA	41	1	0.000233809	0.000281611	0.000249066	5.531900578	14
AAY33233.1	NA	1	NA	16	1	NA	0.000140805	NA	NA	14
ABA00036.1	NA	2	NA	25	1	NA	0.000281611	NA	NA	14
ABC40673.1	NA	2	NA	6	1	0.000116904	0.000281611	NA	41.33002891	14
ABE97208.1	NA	1	NA	13	1	0.001519757	0.001971276	0.000996264	18.83431151	14
ABI50580.1	NA	2	NA	25	1	NA	0.000422416	NA	NA	14
ABI63345.1	NA	9	NA	55	9	0.004793079	0.004364968	0.004856787	3.305516722	14
ABI63354.1	NA	2	NA	23	2	0.000350713	0.000844832	0.000871731	24.57837008	14
ABI63362.1	NA	4	NA	28.66666667	4	0.001519757	0.001971276	0.001369863	11.15501538	14
ABO65084.1	NA	1	NA	9	1	0.000350713	NA	0.000373599	3.159671973	14
ABQ40075.1	NA	7	NA	39	7	NA	0.002675303	NA	NA	14
ABQ59035.1	NA	1	NA	1	1	NA	NA	0.000249066	NA	14
ABU90713.1	NA	9	NA	48	1	0.006780454	NA	0.006475716	2.298835427	14
ACA05941.1	NA	9	NA	50	9	0.020808978	0.034919741	0.027521793	14.68468979	14
ADJ96598.1	NA	10	NA	46	10	0.005260697	0.003801746	0.004856787	9.373787235	14
ADX66164.1	NA	1	NA	9	1	0.000116904	NA	NA	NA	14
ADZ38943.1	NA	2	NA	9	2	0.000350713	NA	NA	NA	14
AEX07732.1	NA	1	NA	2	1	NA	0.000281611	NA	NA	14
AEX29660.1	NA	1	NA	15	1	NA	0.000281611	0.000249066	6.132698916	14
AFA42544.1	NA	1	NA	8	1	0.000116904	NA	NA	NA	14
AFA52005.1	NA	9	NA	16.66666667	6	0.002338087	0.003097719	0.002988792	8.444910217	14
AFA52006.1	NA	9	NA	17	1	NA	0.001971276	NA	NA	14
AFH78448.1	NA	6	NA	44.5	2	0.005260697	0.006336243	NA	9.274399591	14
AGP00562.1	NA	1	NA	9	1	0.000116904	NA	NA	NA	14
AGP00638.1	NA	1	NA	13	1	0.000116904	NA	NA	NA	14
AGP01040.1	NA	1	NA	9	1	0.000350713	0.000422416	0.000124533	29.99892556	14
AGP01362.1	NA	1	NA	15	1	NA	NA	0.000124533	NA	14
AGP01457.1	NA	1	NA	17	1	0.000116904	0.000140805	NA	9.274399591	14
AGP01512.1	NA	1	NA	6	1	0.000116904	NA	0.000124533	3.159671973	14
AGP01666.1	NA	1	NA	16	1	0.000116904	NA	NA	NA	14
AGP01730.1	NA	1	NA	15	1	0.000116904	NA	NA	NA	14
AGP01779.1	NA	1	NA	15	1	0.000116904	NA	NA	NA	14
AHA49727.1	NA	1	NA	19	1	NA	0.000140805	NA	NA	14
AHX01952.1	NA	1	NA	11	1	NA	NA	0.000124533	NA	14
AIE56783.1	NA	1	NA	19	1	0.000350713	NA	NA	NA	14
AIE57447.1	NA	1	NA	17	1	0.000116904	NA	0.000124533	3.159671973	14
AIT52424.1	NA	1	NA	17	1	0.000233809	0.000281611	NA	9.274399591	14
AIU96071.1	NA	1	NA	10	1	0.000116904	NA	NA	NA	14
AKD41833.1	NA	1	NA	10	1	NA	NA	0.000124533	NA	14
AKD42905.1	NA	1	NA	15	1	NA	NA	0.000124533	NA	14
ALG00177.1	NA	1	NA	8	1	0.000116904	NA	NA	NA	14
ALQ28801.1	NA	1	NA	16	1	NA	0.000140805	NA	NA	14
AMB38464.1	NA	2	NA	21	1	NA	NA	0.000747198	NA	14
AMK70612.1	NA	1	NA	17	1	NA	NA	0.000124533	NA	14
AMT74553.1	NA	5	NA	44	1	NA	NA	0.003985056	NA	14
ANO54725.1	NA	1	NA	18	1	0.001169044	0.001408054	0.000871731	13.49395175	14
ANS13797.1	NA	1	NA	18	1	NA	NA	0.000124533	NA	14
ANY91261.1	NA	1	NA	21	1	NA	0.000140805	NA	NA	14
ANY91277.1	NA	1	NA	21	1	NA	NA	0.000124533	NA	14
ANY92078.1	NA	1	NA	15	1	0.000116904	NA	NA	NA	14
APZ85151.1	NA	1	NA	17	1	0.000233809	NA	0.000249066	3.159671973	14
AQN67632.1	NA	49	NA	31.66666667	5	0.02057517	0.017882287	0.018555417	4.257559139	14
AQX78069.1	NA	5	NA	22	0	NA	0.004505773	0.005105853	6.243272729	14
AQX78075.1	NA	4	NA	20	1	NA	0.002816108	NA	NA	14
ASY01804.1	NA	1	NA	17	1	0.000116904	NA	0.000124533	3.159671973	14
BAA01374.2	NA	1	NA	4	1	0.000116904	NA	0.000124533	3.159671973	14
BAA20128.1	NA	1	NA	2	1	0.000116904	NA	NA	NA	14
BAA74737.1	NA	1	NA	1	1	NA	0.000140805	NA	NA	14
BAB16941.1	NA	1	NA	33	1	NA	NA	0.000124533	NA	14
BAB18252.2	NA	3	NA	17	2	0.001636661	0.001689665	NA	1.593459886	14
BAB71634.1	NA	10	NA	24.5	2	NA	0.0104196	0.009464508	4.803293203	14
BAC01690.1	NA	5	NA	19	3	0.003156418	0.002252887	0.002615193	9.814676733	14
BAC01717.1	NA	7	NA	31	1	NA	NA	0.005603985	NA	14
BAC01735.1	NA	8	NA	37	1	0.006312836	NA	NA	NA	14
BAC01742.1	NA	9	NA	33	2	NA	0.006054632	NA	NA	14
BAC01749.1	NA	8	NA	33.33333333	2	0.006546645	0.006336243	0.005603985	4.636006447	14
BAC05317.1	NA	1	NA	4	1	0.000116904	NA	NA	NA	14
BAC85338.1	NA	1	NA	13	1	0.000233809	0.000140805	NA	24.82643466	14
BAD92224.1	NA	2	NA	5.333333333	2	0.000935235	0.000563222	0.000373599	26.43438924	14
BAD92458.1	NA	1	NA	2	1	0.000233809	NA	NA	NA	14
BAD93055.1	NA	1	NA	2	1	0.000116904	NA	NA	NA	14
BAD93149.1	NA	13	NA	13.33333333	13	0.004793079	0.003942551	0.003860523	7.100324358	14
BAD96237.1	NA	1	NA	3	1	0.000116904	NA	NA	NA	14
BAD96475.1	NA	14	NA	24.33333333	11	0.005143792	0.003520135	0.004234122	10.9282283	14
BAD96505.1	NA	1	NA	2	1	0.000233809	NA	NA	NA	14
BAD96645.1	NA	15	NA	56.33333333	1	0.012859481	0.013517319	0.011830635	3.853813038	14
BAD97224.1	NA	1	NA	3	1	0.000116904	NA	NA	NA	14
BAF64541.1	NA	9	NA	49	1	NA	NA	0.005977584	NA	14
BAF82106.1	NA	2	NA	6	2	0.000233809	NA	NA	NA	14
BAF82984.1	NA	1	NA	2	1	0.000233809	0.000281611	0.000124533	21.79265547	14
BAF83067.1	NA	2	NA	6	2	0.000350713	NA	0.000373599	3.159671973	14
BAF83305.1	NA	9	NA	26.33333333	1	0.009469254	0.0104196	0.008592777	5.55623447	14
BAG35159.1	NA	2	NA	9	1	0.000935235	0.000563222	0.000747198	14.34679256	14
BAG35727.1	NA	1	NA	4	1	0.000116904	NA	NA	NA	14
BAG36391.1	NA	1	NA	2	1	0.000116904	NA	NA	NA	14
BAG36404.1	NA	5	NA	16.5	5	0.001169044	NA	0.001120797	2.106989815	14
BAG36876.1	NA	1	NA	2.333333333	1	0.000584522	0.000140805	0.000373599	34.98189975	14
BAG37325.1	NA	58	NA	78.66666667	3	0.07166238	0.064488876	0.069364882	3.087253576	14
BAG37888.1	NA	4	NA	19	1	0.000584522	NA	NA	NA	14
BAG52906.1	NA	1	NA	1	1	0.000116904	NA	NA	NA	14
BAG54500.1	NA	1	NA	4	1	0.000116904	NA	NA	NA	14
BAG58149.1	NA	1	NA	3	1	NA	0.000140805	NA	NA	14
BAG60242.1	NA	1	NA	1	1	0.000116904	NA	NA	NA	14
BAG62359.1	NA	1	NA	7	1	0.000116904	NA	NA	NA	14
BAG64956.1	NA	1	NA	1.333333333	1	0.000116904	0.000281611	0.000373599	29.17415909	14
BAH03692.1	NA	3	NA	20	2	0.001636661	NA	0.001618929	0.544669129	14
BAH03697.1	NA	9	NA	50	1	0.006195932	NA	NA	NA	14
BAH03699.1	NA	6	NA	35	1	0.003273322	NA	0.002739726	8.873974646	14
BAH11541.1	NA	7	NA	20.33333333	2	0.004676175	0.004928189	0.005105853	2.542209654	14
BAJ15417.1	NA	2	NA	2.666666667	2	0.000584522	0.000140805	0.000249066	41.12394192	14
BAJ22989.1	NA	13	NA	22	13	0.01017068	0.009293157	0.010834371	4.41942313	14
BAV56779.1	NA	9	NA	51	1	0.006195932	NA	0.005977584	1.79362866	14
CAA24944.1	NA	5	NA	77	1	0.001987374	NA	0.00124533	22.95428957	14
CAA25318.1	NA	7	NA	28	2	NA	NA	0.001494396	NA	14
CAA27243.1	NA	4	NA	7	2	NA	0.001267249	0.001120797	6.132698916	14
CAA27246.1	NA	1	NA	4	1	0.000233809	0.000140805	NA	24.82643466	14
CAA27380.1	NA	1	NA	1	1	NA	0.000140805	NA	NA	14
CAA33289.1	NA	1	NA	1	1	0.000701426	0.000704027	0.000249066	27.41982102	14
CAA37495.1	NA	64	NA	39	64	0.028173954	0.027457054	0.025653798	2.766932168	14
CAA42224.1	NA	2	NA	22	1	NA	NA	0.000871731	NA	14
CAA53735.1	NA	1	NA	0	1	NA	0.000140805	NA	NA	14
CAA61501.1	NA	3	NA	11	1	0.000467617	NA	NA	NA	14
CAA65884.1	NA	1	NA	1	1	0.000116904	NA	NA	NA	14
CAA82315.1	NA	3	NA	7	3	NA	0.000704027	0.000622665	6.132698916	14
CAC10224.1	NA	9	NA	29	4	0.006312836	0.005350605	0.00498132	7.153175033	14
CAD91168.1	NA	1	NA	3	1	0.000116904	NA	NA	NA	14
CAD97649.1	NA	2	NA	3	2	NA	0.000281611	NA	NA	14
CAD98001.1	NA	7	NA	22	1	0.004793079	0.004505773	0.003985056	5.340550106	14
CAE45931.1	NA	6	NA	13.5	1	0.003974749	NA	0.003362391	8.34599923	14
CAG30459.1	NA	2	NA	3	2	0.000233809	NA	NA	NA	14
CAJ57365.1	NA	5	NA	50.33333333	3	0.004208557	0.003801746	0.004358655	4.034983456	14
CAO94503.1	NA	1	NA	5	1	0.000116904	NA	NA	NA	14
CAQ58223.1	NA	1	NA	24	1	0.000116904	NA	NA	NA	14
CCQ43305.1	NA	1	NA	13	1	NA	NA	0.000124533	NA	14
CEF91400.1	NA	1	NA	20	1	NA	NA	0.000124533	NA	14
CUU97169.1	NA	1	NA	3	1	NA	NA	0.000124533	NA	14
EAW51597.1	NA	21	NA	25.66666667	21	0.010404489	0.009574768	0.009713574	2.592418574	14
EAW52817.1	NA	29	NA	17.33333333	29	0.006780454	0.006054632	0.005728518	5.024169521	14
EAW52925.1	NA	1	NA	1	1	0.000116904	NA	NA	NA	14
EAW53621.1	NA	1	NA	4	1	NA	0.000140805	NA	NA	14
EAW55988.1	NA	1	NA	2.666666667	1	0.000350713	0.000140805	0.000249066	24.55026747	14
EAW56365.1	NA	1	NA	8	1	0.000116904	NA	NA	NA	14
EAW56845.1	NA	1	NA	1	1	NA	NA	0.000124533	NA	14
EAW59195.1	NA	4	NA	12	4	0.00187047	0.001971276	0.001618929	5.755900719	14
EAW64896.1	NA	1	NA	0	1	0.000233809	NA	0.000373599	23.01423709	14
EAW68831.1	NA	1	NA	2	1	NA	0.000140805	NA	NA	14
EAW74448.1	NA	1	NA	9	1	0.000116904	NA	NA	NA	14
EAW76770.1	NA	1	NA	2	1	NA	NA	0.000124533	NA	14
EAW82603.1	NA	1	NA	10	1	NA	0.000140805	NA	NA	14
EAW85949.1	NA	1	NA	2	1	0.000233809	NA	0.000249066	3.159671973	14
EAW86376.1	NA	6	NA	9.333333333	6	0.000935235	0.001126443	0.00124533	8.193925643	14
EAW88686.1	NA	2	NA	4	1	0.000584522	NA	NA	NA	14
EAW90578.1	NA	3	NA	7.333333333	3	0.000467617	0.000281611	0.000747198	27.12567551	14
EAW95621.1	NA	1	NA	2	1	0.000116904	NA	NA	NA	14
EAW96401.1	NA	1	NA	3	1	0.000116904	NA	0.000124533	3.159671973	14
EAW99984.1	NA	1	NA	1	1	NA	0.000140805	NA	NA	14
EAX00857.1	NA	1	NA	5	1	NA	NA	0.000124533	NA	14
EAX01499.1	NA	1	NA	1	1	NA	NA	0.000249066	NA	14
EAX03569.1	NA	13	NA	11.33333333	1	0.006195932	0.006336243	0.007098381	4.284734196	14
EAX08269.1	NA	1	NA	1	1	NA	0.000140805	NA	NA	14
EAX11568.1	NA	1	NA	11	1	NA	0.000281611	0.000249066	6.132698916	14
NP_000437.3	NA	6	NA	25.66666667	6	0.001285948	0.001408054	0.001867995	11.65317297	14
NP_000473.2	NA	27	NA	66.33333333	1	0.012274959	0.010701211	0.012204234	4.376312706	14
NP_000482.3	NA	2	NA	7	2	NA	0.000422416	0.000124533	54.46268274	14
NP_000499.1	NA	37	NA	40	37	0.049216741	0.050549141	0.050809465	0.982787599	14
NP_000604.1	NA	3	NA	7	3	NA	0.000563222	NA	NA	14
NP_000706.1	NA	2	NA	2.5	2	NA	0.000281611	0.000124533	38.67541663	14
NP_001017969.2	NA	1	NA	0	1	NA	0.000140805	0.000124533	6.132698916	14
NP_001154848.1	NA	1	NA	3	1	NA	0.000140805	NA	NA	14
NP_001157945.1	NA	1	NA	1	1	0.000233809	0.000140805	0.000249066	16.27368078	14
NP_001186673.1	NA	6	NA	34	4	NA	0.006054632	0.005977584	0.640351158	14
NP_001191236.1	NA	11	NA	31	1	NA	0.005068995	NA	NA	14
NP_001273540.1	NA	1	NA	2	1	0.000116904	NA	0.000124533	3.159671973	14
NP_001280141.1	NA	9	NA	28	7	0.002104279	0.001548859	0.002241594	10.77751923	14
NP_001289617.1	NA	26	NA	64.66666667	1	0.020808978	0.025485779	0.021917808	6.205237972	14
NP_001304051.1	NA	1	NA	1	1	0.000116904	0.000140805	NA	9.274399591	14
NP_001304313.1	NA	1	NA	12	1	NA	NA	0.000124533	NA	14
NP_001316719.1	NA	1	NA	7	1	0.000116904	NA	NA	NA	14
NP_001605.1	NA	15	NA	56.33333333	1	0.011924246	0.012531681	0.010460772	5.28064591	14
NP_001624.1	NA	1	NA	2	1	0.000116904	NA	NA	NA	14
NP_001636.1	NA	5	NA	29	5	0.005260697	0.005632216	0.003860523	10.96857261	14
NP_001887.1	NA	1	NA	8	1	NA	NA	0.000124533	NA	14
NP_002092.1	NA	1	NA	20	1	0.000233809	NA	0.000124533	30.49484033	14
NP_002464.1	NA	75	NA	40	74	0.031681085	0.029991552	0.031880448	1.921396718	14
NP_002659.1	NA	1	NA	9	1	0.000116904	NA	NA	NA	14
NP_003281.1	NA	7	NA	40.66666667	5	0.001987374	0.002252887	0.002615193	7.962371261	14
NP_003344.1	NA	1	NA	10	1	0.000116904	NA	NA	NA	14
NP_003656.2	NA	10	NA	35.33333333	10	0.008884732	0.00858913	0.009589041	3.287652838	14
NP_004123.1	NA	1	NA	2	1	0.000116904	NA	NA	NA	14
NP_004510.1	NA	1	NA	1	1	0.000116904	NA	NA	NA	14
NP_005132.2	NA	39	NA	72	39	0.031213467	0.030554773	0.028891656	2.28603362	14
NP_005991.1	NA	7	NA	22	1	0.004559271	0.004928189	0.005105853	3.309167309	14
NP_036441.2	NA	1	NA	1	1	NA	NA	0.000124533	NA	14
NP_054706.1	NA	3	NA	4	3	0.000467617	0.000281611	0.000373599	14.34679256	14
NP_057075.1	NA	1	NA	9	1	0.000116904	0.000281611	0.000373599	29.17415909	14
NP_068656.2	NA	22	NA	54	13	0.019990648	0.017600676	0.018804483	3.6701223	14
NP_110400.1	NA	10	NA	34.33333333	9	0.002571896	0.002534497	0.002739726	2.412916303	14
NP_524147.2	NA	10	NA	82	10	0.003390227	0.004928189	0.005230386	12.61525423	14
NP_653267.2	NA	1	NA	1	1	NA	0.000422416	0.000373599	6.132698916	14
NP_848537.1	NA	1	NA	2	1	0.000233809	0.000140805	0.000249066	16.27368078	14
NP_997275.1	NA	1	NA	12	1	0.000116904	NA	0.000124533	3.159671973	14
O15021.3	NA	1	NA	1	1	0.000116904	NA	NA	NA	14
O60437.4	NA	1	NA	0	1	0.000233809	0.000140805	NA	24.82643466	14
P00736.2	NA	2	NA	3.666666667	2	0.001052139	0.000844832	0.00124533	11.04008781	14
P01023.3	NA	2	NA	2	2	0.000350713	NA	0.000124533	47.59220684	14
P01861.1	NA	6	NA	20	0	0.004793079	0.0052098	NA	4.166008425	14
P01876.2	NA	10	NA	45	4	0.007014262	0.007744297	0.007098381	3.165227382	14
P02763.1	NA	3	NA	18.33333333	2	0.001285948	0.000704027	0.00124533	17.39287457	14
P02765.1	NA	6	NA	27.33333333	6	0.001636661	0.001267249	0.00249066	20.14723545	14
P03952.1	NA	1	NA	3	1	NA	0.000281611	NA	NA	14
P04114.2	NA	11	NA	3.666666667	5	0.003039514	0.000985638	0.002366127	28.37469356	14
P04275.4	NA	1	NA	0	1	0.000116904	NA	NA	NA	14
P08519.1	NA	1	NA	8	1	0.000116904	NA	NA	NA	14
P08603.4	NA	1	NA	1	1	NA	0.000140805	NA	NA	14
P0DJI8.1	NA	7	NA	68.66666667	4	0.010872107	0.012672487	0.011955168	4.422177473	14
P0DOX5.1	NA	10	NA	28.5	2	0.008417115	NA	0.007721046	4.31318493	14
P0DOX6.1	NA	20	NA	38.66666667	2	0.015314473	0.014643762	0.015691158	2.012967868	14
P0DOX8.1	NA	6	NA	35	1	NA	0.004787384	NA	NA	14
P13645.6	NA	6	NA	13.33333333	6	0.002338087	0.000844832	0.000996264	34.06389144	14
P20929.5	NA	1	NA	0	1	0.000116904	NA	NA	NA	14
P55017.3	NA	1	NA	1	1	0.000116904	0.000140805	NA	9.274399591	14
P59051.1	NA	1	NA	10	1	NA	NA	0.000249066	NA	14
Q14766.4	NA	1	NA	1	1	NA	NA	0.000124533	NA	14
XP_005246454.1	NA	2	NA	1.666666667	2	0.000467617	0.000140805	0.000249066	33.62723736	14
XP_005247472.1	NA	2	NA	5	2	0.000350713	NA	0.000124533	47.59220684	14
XP_005257069.1	NA	1	NA	1	1	0.000116904	NA	NA	NA	14
XP_005265753.1	NA	1	NA	14	1	0.000116904	NA	0.000124533	3.159671973	14
XP_005268080.1	NA	31	NA	18	31	0.009118541	0.006054632	0.006600249	13.00124044	14
XP_005268570.1	NA	1	NA	1	1	NA	NA	0.000124533	NA	14
XP_005274822.1	NA	1	NA	2	1	0.000350713	0.000281611	0.000124533	26.52497156	14
XP_011508228.1	NA	1	NA	1	1	NA	0.000140805	NA	NA	14
XP_011515282.2	NA	1	NA	1	1	0.000233809	0.000422416	0.000373599	16.46438148	14
XP_011516886.1	NA	15	NA	29	15	0.005494505	0.004928189	0.004358655	6.654850037	14
XP_011522183.1	NA	2	NA	2.333333333	2	0.000233809	0.000422416	0.000249066	20.04444496	14
XP_011526326.1	NA	1	NA	2	1	0.000116904	NA	NA	NA	14
XP_011529261.1	NA	1	NA	2	1	NA	0.000140805	NA	NA	14
XP_011530170.1	NA	1	NA	2	1	NA	0.000140805	NA	NA	14
XP_011532966.1	NA	1	NA	1.5	1	0.000116904	0.000140805	NA	9.274399591	14
XP_011541626.1	NA	1	NA	1	1	0.000116904	NA	NA	NA	14
XP_016857913.1	NA	1	NA	3	1	0.000116904	NA	0.000124533	3.159671973	14
XP_016863025.1	NA	1	NA	10	1	0.000116904	NA	NA	NA	14
XP_016868812.1	NA	11	NA	8	11	0.003039514	0.001408054	0.002864259	21.21596875	14
XP_016869409.1	NA	1	NA	1	1	0.000116904	NA	NA	NA	14
XP_016877209.1	NA	6	NA	9	6	NA	0.001126443	0.00249066	37.7157262	14
XP_016877210.1	NA	11	NA	14	11	0.001636661	NA	NA	NA	14
XP_016878181.1	NA	1	NA	6	1	0.000116904	NA	0.000124533	3.159671973	14
XP_016878709.1	NA	1	NA	2	1	0.000350713	NA	NA	NA	14
XP_016879374.1	NA	1	NA	4	1	0.000116904	NA	NA	NA	14
XP_016880250.1	NA	1	NA	8	1	0.000116904	NA	NA	NA	14
XP_016881278.1	NA	1	NA	3	1	0.000467617	NA	0.000249066	30.49484033	14
XP_016885575.1	NA	1	NA	2	1	NA	0.000140805	0.000124533	6.132698916	14
APOA1_HUMAN	0.066402566	68	27483.62	NA	NA	NA	NA	NA	NA	13
SAA1_HUMAN	0.015657423	19	597.97	NA	NA	NA	NA	NA	NA	13
APOE_HUMAN	0.031692134	38	232.46	NA	NA	NA	NA	NA	NA	13
SAA2_HUMAN	0.009432183	15	176.16	NA	NA	NA	NA	NA	NA	13
APOA4_HUMAN	0.016789285	52	122.88	NA	NA	NA	NA	NA	NA	13
APOC2_HUMAN	0.006036597	10	109.95	NA	NA	NA	NA	NA	NA	13
APOC1_HUMAN	0.006979815	8	77.81	NA	NA	NA	NA	NA	NA	13
APOC4_HUMAN	0.004338804	11	69.98	NA	NA	NA	NA	NA	NA	13
APOC3_HUMAN	0.065459347	11	61.9	NA	NA	NA	NA	NA	NA	13
FIBB_HUMAN	0.022071307	35	28.66	NA	NA	NA	NA	NA	NA	13
TPM4_HUMAN	0.006791171	22	28.23	NA	NA	NA	NA	NA	NA	13
MYH9_HUMAN	0.055461234	169	27.48	NA	NA	NA	NA	NA	NA	13
FIBA_HUMAN	0.046972269	62	23.69	NA	NA	NA	NA	NA	NA	13
IGKC_HUMAN	0.006602528	9	22.13	NA	NA	NA	NA	NA	NA	13
TTHY_HUMAN	0.004338804	11	16.63	NA	NA	NA	NA	NA	NA	13
CLUS_HUMAN	0.017732503	35	15.58	NA	NA	NA	NA	NA	NA	13
MYL6_HUMAN	0.003772873	8	13.94	NA	NA	NA	NA	NA	NA	13
HBB_HUMAN	0.003772873	9	12.35	NA	NA	NA	NA	NA	NA	13
APOA2_HUMAN	0.002263724	7	11.93	NA	NA	NA	NA	NA	NA	13
ITIH4_HUMAN	0.022071307	52	10.18	NA	NA	NA	NA	NA	NA	13
SAA4_HUMAN	0.00415016	6	8.39	NA	NA	NA	NA	NA	NA	13
KTDAP_HUMAN	0.001886437	6	8.37	NA	NA	NA	NA	NA	NA	13
HBA_HUMAN	0.002829655	7	7.81	NA	NA	NA	NA	NA	NA	13
ACTC_HUMAN	0.00980947	15	7.2	NA	NA	NA	NA	NA	NA	13
ACTB_HUMAN	0.009998114	15	6.5	NA	NA	NA	NA	NA	NA	13
ALBU_HUMAN	0.025655537	32	6	NA	NA	NA	NA	NA	NA	13
FIBG_HUMAN	0.010752688	20	5.56	NA	NA	NA	NA	NA	NA	13
SPTA1_HUMAN	0.029994341	119	5.54	NA	NA	NA	NA	NA	NA	13
IGLC2_HUMAN	0.003018298	5	5.12	NA	NA	NA	NA	NA	NA	13
TPM3_HUMAN	0.004527448	13	4.94	NA	NA	NA	NA	NA	NA	13
FLNA_HUMAN	0.036030938	115	4.85	NA	NA	NA	NA	NA	NA	13
GELS_HUMAN	0.012450481	32	4.62	NA	NA	NA	NA	NA	NA	13
K2C1_HUMAN	0.006979815	25	4.26	NA	NA	NA	NA	NA	NA	13
PROF1_HUMAN	0.001131862	6	4.18	NA	NA	NA	NA	NA	NA	13
VTNC_HUMAN	0.013393699	17	3.72	NA	NA	NA	NA	NA	NA	13
TPM1_HUMAN	0.003395586	12	3.67	NA	NA	NA	NA	NA	NA	13
DCD_HUMAN	0.000754575	4	3.26	NA	NA	NA	NA	NA	NA	13
IGK_HUMAN	0.00415016	8	3.19	NA	NA	NA	NA	NA	NA	13
TLN1_HUMAN	0.030560272	86	3.18	NA	NA	NA	NA	NA	NA	13
SPTB1_HUMAN	0.020184871	82	3.17	NA	NA	NA	NA	NA	NA	13
A1AT_HUMAN	0.005093379	12	2.86	NA	NA	NA	NA	NA	NA	13
K1C9_HUMAN	0.004716091	18	2.64	NA	NA	NA	NA	NA	NA	13
HSPB1_HUMAN	0.001886437	7	2.61	NA	NA	NA	NA	NA	NA	13
FCN3_HUMAN	0.004338804	9	2.58	NA	NA	NA	NA	NA	NA	13
KV230_HUMAN	0.000754575	4	2.48	NA	NA	NA	NA	NA	NA	13
K22E_HUMAN	0.003772873	18	2.41	NA	NA	NA	NA	NA	NA	13
HPT_HUMAN	0.003018298	13	2.36	NA	NA	NA	NA	NA	NA	13
H2B1C_HUMAN	0.000943218	4	2.29	NA	NA	NA	NA	NA	NA	13
CC085_HUMAN	0.000943218	3	2.24	NA	NA	NA	NA	NA	NA	13
TBB1_HUMAN	0.003584229	12	2.23	NA	NA	NA	NA	NA	NA	13
G3P_HUMAN	0.002452367	10	2.2	NA	NA	NA	NA	NA	NA	13
ENOA_HUMAN	0.002829655	13	2.19	NA	NA	NA	NA	NA	NA	13
K1C10_HUMAN	0.003772873	14	2.15	NA	NA	NA	NA	NA	NA	13
COF1_HUMAN	0.001131862	5	2.07	NA	NA	NA	NA	NA	NA	13
TAGL2_HUMAN	0.001509149	6	2.05	NA	NA	NA	NA	NA	NA	13
IGHM_HUMAN	0.004338804	12	2.03	NA	NA	NA	NA	NA	NA	13
TBB5_HUMAN	0.003395586	12	2.01	NA	NA	NA	NA	NA	NA	13
ENOB_HUMAN	0.002829655	12	1.93	NA	NA	NA	NA	NA	NA	13
PLEK_HUMAN	0.002641011	9	1.85	NA	NA	NA	NA	NA	NA	13
HBD_HUMAN	0.000943218	4	1.8	NA	NA	NA	NA	NA	NA	13
ATP5I_HUMAN	0.000565931	2	1.79	NA	NA	NA	NA	NA	NA	13
CO3_HUMAN	0.016411998	43	1.77	NA	NA	NA	NA	NA	NA	13
TBB4B_HUMAN	0.003018298	11	1.76	NA	NA	NA	NA	NA	NA	13
KV320_HUMAN	0.000565931	3	1.68	NA	NA	NA	NA	NA	NA	13
A1BG_HUMAN	0.003206942	12	1.54	NA	NA	NA	NA	NA	NA	13
PPIA_HUMAN	0.000754575	4	1.52	NA	NA	NA	NA	NA	NA	13
1433Z_HUMAN	0.001509149	6	1.47	NA	NA	NA	NA	NA	NA	13
ANK1_HUMAN	0.010752688	43	1.42	NA	NA	NA	NA	NA	NA	13
VTDB_HUMAN	0.004527448	11	1.4	NA	NA	NA	NA	NA	NA	13
HPTR_HUMAN	0.001697793	8	1.37	NA	NA	NA	NA	NA	NA	13
SODM_HUMAN	0.001131862	5	1.33	NA	NA	NA	NA	NA	NA	13
VINC_HUMAN	0.00565931	24	1.27	NA	NA	NA	NA	NA	NA	13
GPX3_HUMAN	0.000943218	4	1.27	NA	NA	NA	NA	NA	NA	13
PDIA3_HUMAN	0.002452367	11	1.26	NA	NA	NA	NA	NA	NA	13
PDLI1_HUMAN	0.001320506	6	1.26	NA	NA	NA	NA	NA	NA	13
TYB4_HUMAN	0.000188644	1	1.2	NA	NA	NA	NA	NA	NA	13
IGHA1_HUMAN	0.002452367	7	1.18	NA	NA	NA	NA	NA	NA	13
APOL1_HUMAN	0.00207508	7	1.15	NA	NA	NA	NA	NA	NA	13
CH10_HUMAN	0.000377287	2	1.12	NA	NA	NA	NA	NA	NA	13
ACTN1_HUMAN	0.003961517	18	1.09	NA	NA	NA	NA	NA	NA	13
IGM_HUMAN	0.003772873	11	1.08	NA	NA	NA	NA	NA	NA	13
ITIH2_HUMAN	0.004716091	16	1.04	NA	NA	NA	NA	NA	NA	13
APOA5_HUMAN	0.001320506	7	1.04	NA	NA	NA	NA	NA	NA	13
IGJ_HUMAN	0.000565931	3	0.99	NA	NA	NA	NA	NA	NA	13
STOM_HUMAN	0.001697793	4	0.94	NA	NA	NA	NA	NA	NA	13
TRFE_HUMAN	0.003395586	12	0.93	NA	NA	NA	NA	NA	NA	13
KV315_HUMAN	0.000377287	2	0.93	NA	NA	NA	NA	NA	NA	13
KPYM_HUMAN	0.00207508	9	0.92	NA	NA	NA	NA	NA	NA	13
TMOD3_HUMAN	0.001131862	6	0.89	NA	NA	NA	NA	NA	NA	13
C1R_HUMAN	0.00415016	9	0.88	NA	NA	NA	NA	NA	NA	13
KVD24_HUMAN	0.000377287	2	0.88	NA	NA	NA	NA	NA	NA	13
KV229_HUMAN	0.000377287	2	0.88	NA	NA	NA	NA	NA	NA	13
HV349_HUMAN	0.000377287	2	0.88	NA	NA	NA	NA	NA	NA	13
ITIH1_HUMAN	0.003584229	15	0.87	NA	NA	NA	NA	NA	NA	13
C1QB_HUMAN	0.001697793	4	0.87	NA	NA	NA	NA	NA	NA	13
S10A9_HUMAN	0.000565931	2	0.87	NA	NA	NA	NA	NA	NA	13
FLOT1_HUMAN	0.001509149	7	0.86	NA	NA	NA	NA	NA	NA	13
MOES_HUMAN	0.002263724	9	0.86	NA	NA	NA	NA	NA	NA	13
ACTBL_HUMAN	0.002641011	5	0.82	NA	NA	NA	NA	NA	NA	13
IGG1_HUMAN	0.002641011	7	0.82	NA	NA	NA	NA	NA	NA	13
RAP1A_HUMAN	0.000565931	3	0.81	NA	NA	NA	NA	NA	NA	13
CXCL7_HUMAN	0.000377287	2	0.81	NA	NA	NA	NA	NA	NA	13
CFAB_HUMAN	0.002829655	12	0.81	NA	NA	NA	NA	NA	NA	13
TBA4A_HUMAN	0.001320506	7	0.81	NA	NA	NA	NA	NA	NA	13
TSP1_HUMAN	0.004527448	17	0.8	NA	NA	NA	NA	NA	NA	13
H2A1B_HUMAN	0.000565931	2	0.8	NA	NA	NA	NA	NA	NA	13
H2A1D_HUMAN	0.000754575	2	0.8	NA	NA	NA	NA	NA	NA	13
IGHG2_HUMAN	0.001320506	5	0.8	NA	NA	NA	NA	NA	NA	13
BIP_HUMAN	0.00207508	9	0.79	NA	NA	NA	NA	NA	NA	13
IGHG4_HUMAN	0.001509149	5	0.79	NA	NA	NA	NA	NA	NA	13
ANT3_HUMAN	0.001320506	7	0.75	NA	NA	NA	NA	NA	NA	13
DEMA_HUMAN	0.001131862	6	0.74	NA	NA	NA	NA	NA	NA	13
IGL1_HUMAN	0.001509149	3	0.73	NA	NA	NA	NA	NA	NA	13
CAVN2_HUMAN	0.001131862	6	0.71	NA	NA	NA	NA	NA	NA	13
PON1_HUMAN	0.001320506	5	0.7	NA	NA	NA	NA	NA	NA	13
FA5_HUMAN	0.00773439	29	0.69	NA	NA	NA	NA	NA	NA	13
GNAI2_HUMAN	0.000943218	5	0.68	NA	NA	NA	NA	NA	NA	13
CAZA1_HUMAN	0.000943218	4	0.67	NA	NA	NA	NA	NA	NA	13
CAZA2_HUMAN	0.000754575	4	0.66	NA	NA	NA	NA	NA	NA	13
CO4B_HUMAN	0.007923033	22	0.66	NA	NA	NA	NA	NA	NA	13
TBA8_HUMAN	0.001131862	6	0.66	NA	NA	NA	NA	NA	NA	13
TBA1B_HUMAN	0.001320506	6	0.65	NA	NA	NA	NA	NA	NA	13
LYSC_HUMAN	0.000377287	2	0.65	NA	NA	NA	NA	NA	NA	13
COX5A_HUMAN	0.000565931	2	0.64	NA	NA	NA	NA	NA	NA	13
RNAS4_HUMAN	0.000377287	2	0.63	NA	NA	NA	NA	NA	NA	13
K2C6B_HUMAN	0.001697793	7	0.63	NA	NA	NA	NA	NA	NA	13
HEMO_HUMAN	0.001509149	6	0.63	NA	NA	NA	NA	NA	NA	13
C1QC_HUMAN	0.000565931	3	0.63	NA	NA	NA	NA	NA	NA	13
ITB3_HUMAN	0.003395586	10	0.62	NA	NA	NA	NA	NA	NA	13
PGRP2_HUMAN	0.001320506	6	0.61	NA	NA	NA	NA	NA	NA	13
KNG1_HUMAN	0.001886437	8	0.6	NA	NA	NA	NA	NA	NA	13
1433F_HUMAN	0.000754575	3	0.56	NA	NA	NA	NA	NA	NA	13
1433G_HUMAN	0.000754575	3	0.56	NA	NA	NA	NA	NA	NA	13
CAMP_HUMAN	0.000377287	2	0.54	NA	NA	NA	NA	NA	NA	13
ATPA_HUMAN	0.001131862	6	0.53	NA	NA	NA	NA	NA	NA	13
FCERG_HUMAN	0.000188644	1	0.53	NA	NA	NA	NA	NA	NA	13
K2C6A_HUMAN	0.001320506	6	0.52	NA	NA	NA	NA	NA	NA	13
ML12A_HUMAN	0.000754575	2	0.52	NA	NA	NA	NA	NA	NA	13
B3AT_HUMAN	0.003584229	9	0.52	NA	NA	NA	NA	NA	NA	13
CERU_HUMAN	0.002829655	12	0.52	NA	NA	NA	NA	NA	NA	13
HLAA_HUMAN	0.000943218	4	0.51	NA	NA	NA	NA	NA	NA	13
ILK_HUMAN	0.000943218	5	0.51	NA	NA	NA	NA	NA	NA	13
ARPC3_HUMAN	0.000377287	2	0.5	NA	NA	NA	NA	NA	NA	13
APOM_HUMAN	0.000377287	2	0.48	NA	NA	NA	NA	NA	NA	13
SH3L3_HUMAN	0.000188644	1	0.48	NA	NA	NA	NA	NA	NA	13
PGRC1_HUMAN	0.000377287	2	0.47	NA	NA	NA	NA	NA	NA	13
SDF1_HUMAN	0.000188644	1	0.47	NA	NA	NA	NA	NA	NA	13
GP1BB_HUMAN	0.000377287	2	0.47	NA	NA	NA	NA	NA	NA	13
PPIF_HUMAN	0.000565931	2	0.46	NA	NA	NA	NA	NA	NA	13
PRDX1_HUMAN	0.000377287	2	0.46	NA	NA	NA	NA	NA	NA	13
PLGA_HUMAN	0.000188644	1	0.46	NA	NA	NA	NA	NA	NA	13
RAB1B_HUMAN	0.000565931	2	0.46	NA	NA	NA	NA	NA	NA	13
ITA2B_HUMAN	0.001886437	10	0.45	NA	NA	NA	NA	NA	NA	13
CYTA_HUMAN	0.000188644	1	0.45	NA	NA	NA	NA	NA	NA	13
FCN2_HUMAN	0.000565931	3	0.45	NA	NA	NA	NA	NA	NA	13
TETN_HUMAN	0.000565931	2	0.45	NA	NA	NA	NA	NA	NA	13
RET4_HUMAN	0.000377287	2	0.44	NA	NA	NA	NA	NA	NA	13
APMAP_HUMAN	0.000943218	4	0.44	NA	NA	NA	NA	NA	NA	13
H4_HUMAN	0.000188644	1	0.44	NA	NA	NA	NA	NA	NA	13
VAMP8_HUMAN	0.000188644	1	0.43	NA	NA	NA	NA	NA	NA	13
PF4V_HUMAN	0.000377287	1	0.43	NA	NA	NA	NA	NA	NA	13
MDHM_HUMAN	0.000754575	3	0.43	NA	NA	NA	NA	NA	NA	13
HRG_HUMAN	0.001131862	5	0.43	NA	NA	NA	NA	NA	NA	13
AACT_HUMAN	0.000754575	4	0.42	NA	NA	NA	NA	NA	NA	13
PDIA6_HUMAN	0.000754575	4	0.42	NA	NA	NA	NA	NA	NA	13
EPB41_HUMAN	0.001886437	8	0.42	NA	NA	NA	NA	NA	NA	13
EHD3_HUMAN	0.000943218	4	0.41	NA	NA	NA	NA	NA	NA	13
BIN2_HUMAN	0.001320506	5	0.41	NA	NA	NA	NA	NA	NA	13
LV144_HUMAN	0.000188644	1	0.4	NA	NA	NA	NA	NA	NA	13
PRDX6_HUMAN	0.000377287	2	0.4	NA	NA	NA	NA	NA	NA	13
LV39_HUMAN	0.000188644	1	0.4	NA	NA	NA	NA	NA	NA	13
LV218_HUMAN	0.000188644	1	0.39	NA	NA	NA	NA	NA	NA	13
KV108_HUMAN	0.000188644	1	0.39	NA	NA	NA	NA	NA	NA	13
NDUA7_HUMAN	0.000188644	1	0.39	NA	NA	NA	NA	NA	NA	13
LV214_HUMAN	0.000188644	1	0.39	NA	NA	NA	NA	NA	NA	13
TSTD1_HUMAN	0.000188644	1	0.39	NA	NA	NA	NA	NA	NA	13
NDUS5_HUMAN	0.000188644	1	0.39	NA	NA	NA	NA	NA	NA	13
ATP5J_HUMAN	0.000188644	1	0.39	NA	NA	NA	NA	NA	NA	13
KVD12_HUMAN	0.000188644	1	0.38	NA	NA	NA	NA	NA	NA	13
KVD11_HUMAN	0.000188644	1	0.38	NA	NA	NA	NA	NA	NA	13
CAP1_HUMAN	0.000754575	4	0.38	NA	NA	NA	NA	NA	NA	13
CO6_HUMAN	0.001886437	8	0.38	NA	NA	NA	NA	NA	NA	13
C1QA_HUMAN	0.000754575	2	0.38	NA	NA	NA	NA	NA	NA	13
FETUA_HUMAN	0.001509149	2	0.38	NA	NA	NA	NA	NA	NA	13
ALDOA_HUMAN	0.000565931	3	0.38	NA	NA	NA	NA	NA	NA	13
HV315_HUMAN	0.000188644	1	0.38	NA	NA	NA	NA	NA	NA	13
HV374_HUMAN	0.000188644	1	0.38	NA	NA	NA	NA	NA	NA	13
HV43D_HUMAN	0.000188644	1	0.37	NA	NA	NA	NA	NA	NA	13
COR1C_HUMAN	0.000754575	4	0.37	NA	NA	NA	NA	NA	NA	13
CALX_HUMAN	0.000943218	5	0.37	NA	NA	NA	NA	NA	NA	13
GALA_HUMAN	0.000188644	1	0.36	NA	NA	NA	NA	NA	NA	13
KV401_HUMAN	0.000188644	1	0.36	NA	NA	NA	NA	NA	NA	13
CLCA_HUMAN	0.000377287	2	0.36	NA	NA	NA	NA	NA	NA	13
HV601_HUMAN	0.000188644	1	0.36	NA	NA	NA	NA	NA	NA	13
QCR7_HUMAN	0.000188644	1	0.36	NA	NA	NA	NA	NA	NA	13
PRDX3_HUMAN	0.000377287	2	0.35	NA	NA	NA	NA	NA	NA	13
THRB_HUMAN	0.001320506	5	0.35	NA	NA	NA	NA	NA	NA	13
HINT1_HUMAN	0.000188644	1	0.35	NA	NA	NA	NA	NA	NA	13
GLPC_HUMAN	0.000188644	1	0.35	NA	NA	NA	NA	NA	NA	13
ATPB_HUMAN	0.000754575	4	0.35	NA	NA	NA	NA	NA	NA	13
1433B_HUMAN	0.000565931	2	0.35	NA	NA	NA	NA	NA	NA	13
HSP7C_HUMAN	0.001131862	5	0.35	NA	NA	NA	NA	NA	NA	13
ITIH3_HUMAN	0.001320506	7	0.35	NA	NA	NA	NA	NA	NA	13
FINC_HUMAN	0.005470666	19	0.34	NA	NA	NA	NA	NA	NA	13
COL11_HUMAN	0.000377287	2	0.34	NA	NA	NA	NA	NA	NA	13
1433E_HUMAN	0.000754575	2	0.33	NA	NA	NA	NA	NA	NA	13
MASP2_HUMAN	0.001509149	5	0.32	NA	NA	NA	NA	NA	NA	13
EHD1_HUMAN	0.000754575	4	0.32	NA	NA	NA	NA	NA	NA	13
ZYX_HUMAN	0.000943218	4	0.32	NA	NA	NA	NA	NA	NA	13
K2C5_HUMAN	0.000943218	4	0.31	NA	NA	NA	NA	NA	NA	13
FLOT2_HUMAN	0.000565931	3	0.31	NA	NA	NA	NA	NA	NA	13
CAPZB_HUMAN	0.000377287	2	0.31	NA	NA	NA	NA	NA	NA	13
CO9_HUMAN	0.000754575	4	0.31	NA	NA	NA	NA	NA	NA	13
CALR_HUMAN	0.000565931	3	0.3	NA	NA	NA	NA	NA	NA	13
CYTC_HUMAN	0.000188644	1	0.3	NA	NA	NA	NA	NA	NA	13
CALL5_HUMAN	0.000188644	1	0.3	NA	NA	NA	NA	NA	NA	13
ARPC5_HUMAN	0.000188644	1	0.29	NA	NA	NA	NA	NA	NA	13
STX11_HUMAN	0.000377287	2	0.29	NA	NA	NA	NA	NA	NA	13
LECT2_HUMAN	0.000377287	1	0.29	NA	NA	NA	NA	NA	NA	13
CNN2_HUMAN	0.000377287	2	0.28	NA	NA	NA	NA	NA	NA	13
COR1A_HUMAN	0.000565931	3	0.28	NA	NA	NA	NA	NA	NA	13
CALM1_HUMAN	0.000188644	1	0.28	NA	NA	NA	NA	NA	NA	13
ZA2G_HUMAN	0.000754575	2	0.28	NA	NA	NA	NA	NA	NA	13
MMRN1_HUMAN	0.001509149	8	0.28	NA	NA	NA	NA	NA	NA	13
PLRKT_HUMAN	0.000188644	1	0.27	NA	NA	NA	NA	NA	NA	13
GAPR1_HUMAN	0.000188644	1	0.27	NA	NA	NA	NA	NA	NA	13
ITB1_HUMAN	0.001131862	5	0.27	NA	NA	NA	NA	NA	NA	13
APOF_HUMAN	0.000565931	2	0.27	NA	NA	NA	NA	NA	NA	13
SRGN_HUMAN	0.000188644	1	0.27	NA	NA	NA	NA	NA	NA	13
RS27A_HUMAN	0.000188644	1	0.26	NA	NA	NA	NA	NA	NA	13
APOB_HUMAN	0.005847953	28	0.26	NA	NA	NA	NA	NA	NA	13
ENDD1_HUMAN	0.000565931	3	0.26	NA	NA	NA	NA	NA	NA	13
RARR2_HUMAN	0.000188644	1	0.25	NA	NA	NA	NA	NA	NA	13
CD5L_HUMAN	0.000377287	2	0.25	NA	NA	NA	NA	NA	NA	13
GPIX_HUMAN	0.000188644	1	0.24	NA	NA	NA	NA	NA	NA	13
LUM_HUMAN	0.000377287	2	0.24	NA	NA	NA	NA	NA	NA	13
AMBP_HUMAN	0.000377287	2	0.24	NA	NA	NA	NA	NA	NA	13
CATA_HUMAN	0.000565931	3	0.24	NA	NA	NA	NA	NA	NA	13
MYL9_HUMAN	0.000188644	1	0.23	NA	NA	NA	NA	NA	NA	13
HLAB_HUMAN	0.000565931	2	0.23	NA	NA	NA	NA	NA	NA	13
TMOD1_HUMAN	0.000377287	2	0.23	NA	NA	NA	NA	NA	NA	13
ARC1B_HUMAN	0.000565931	2	0.23	NA	NA	NA	NA	NA	NA	13
PTTG_HUMAN	0.000188644	1	0.23	NA	NA	NA	NA	NA	NA	13
CSRP1_HUMAN	0.000188644	1	0.22	NA	NA	NA	NA	NA	NA	13
PTCA_HUMAN	0.000188644	1	0.22	NA	NA	NA	NA	NA	NA	13
RHOG_HUMAN	0.000188644	1	0.22	NA	NA	NA	NA	NA	NA	13
H12_HUMAN	0.000188644	1	0.22	NA	NA	NA	NA	NA	NA	13
APOD_HUMAN	0.000188644	1	0.22	NA	NA	NA	NA	NA	NA	13
RAC1_HUMAN	0.000188644	1	0.21	NA	NA	NA	NA	NA	NA	13
CO8A_HUMAN	0.000565931	3	0.21	NA	NA	NA	NA	NA	NA	13
AT2A3_HUMAN	0.001131862	5	0.21	NA	NA	NA	NA	NA	NA	13
PRAF3_HUMAN	0.000188644	1	0.21	NA	NA	NA	NA	NA	NA	13
ZN581_HUMAN	0.000188644	1	0.21	NA	NA	NA	NA	NA	NA	13
PRDX5_HUMAN	0.000188644	1	0.21	NA	NA	NA	NA	NA	NA	13
RAB10_HUMAN	0.000377287	1	0.2	NA	NA	NA	NA	NA	NA	13
CRIP2_HUMAN	0.000188644	1	0.2	NA	NA	NA	NA	NA	NA	13
BASP1_HUMAN	0.000188644	1	0.2	NA	NA	NA	NA	NA	NA	13
PEDF_HUMAN	0.000377287	2	0.2	NA	NA	NA	NA	NA	NA	13
A2MG_HUMAN	0.001509149	7	0.2	NA	NA	NA	NA	NA	NA	13
ATPO_HUMAN	0.000188644	1	0.2	NA	NA	NA	NA	NA	NA	13
SNP23_HUMAN	0.000188644	1	0.2	NA	NA	NA	NA	NA	NA	13
RAB5C_HUMAN	0.000188644	1	0.2	NA	NA	NA	NA	NA	NA	13
KLKB1_HUMAN	0.000565931	3	0.19	NA	NA	NA	NA	NA	NA	13
RALA_HUMAN	0.000188644	1	0.19	NA	NA	NA	NA	NA	NA	13
DBNL_HUMAN	0.000377287	2	0.19	NA	NA	NA	NA	NA	NA	13
SPP24_HUMAN	0.000188644	1	0.19	NA	NA	NA	NA	NA	NA	13
SEP11_HUMAN	0.000377287	2	0.19	NA	NA	NA	NA	NA	NA	13
SC22B_HUMAN	0.000188644	1	0.19	NA	NA	NA	NA	NA	NA	13
URP2_HUMAN	0.000754575	3	0.18	NA	NA	NA	NA	NA	NA	13
SEPT7_HUMAN	0.000377287	2	0.18	NA	NA	NA	NA	NA	NA	13
C1S_HUMAN	0.000943218	3	0.18	NA	NA	NA	NA	NA	NA	13
EPB42_HUMAN	0.000754575	3	0.18	NA	NA	NA	NA	NA	NA	13
K1C14_HUMAN	0.000565931	2	0.18	NA	NA	NA	NA	NA	NA	13
ANGL6_HUMAN	0.000377287	2	0.18	NA	NA	NA	NA	NA	NA	13
ACTN4_HUMAN	0.000754575	4	0.18	NA	NA	NA	NA	NA	NA	13
TM109_HUMAN	0.000188644	1	0.17	NA	NA	NA	NA	NA	NA	13
KAD2_HUMAN	0.000188644	1	0.17	NA	NA	NA	NA	NA	NA	13
LBP_HUMAN	0.000377287	2	0.17	NA	NA	NA	NA	NA	NA	13
TPIS_HUMAN	0.000188644	1	0.17	NA	NA	NA	NA	NA	NA	13
ACL10_HUMAN	0.000188644	1	0.17	NA	NA	NA	NA	NA	NA	13
CLIC1_HUMAN	0.000188644	1	0.17	NA	NA	NA	NA	NA	NA	13
WASF2_HUMAN	0.000377287	2	0.17	NA	NA	NA	NA	NA	NA	13
CFAD_HUMAN	0.000188644	1	0.17	NA	NA	NA	NA	NA	NA	13
PSA7_HUMAN	0.000188644	1	0.16	NA	NA	NA	NA	NA	NA	13
BAP31_HUMAN	0.000188644	1	0.16	NA	NA	NA	NA	NA	NA	13
PDIA1_HUMAN	0.000377287	2	0.16	NA	NA	NA	NA	NA	NA	13
CAH1_HUMAN	0.000188644	1	0.16	NA	NA	NA	NA	NA	NA	13
EMD_HUMAN	0.000188644	1	0.16	NA	NA	NA	NA	NA	NA	13
ERP29_HUMAN	0.000188644	1	0.16	NA	NA	NA	NA	NA	NA	13
FCG3A_HUMAN	0.000188644	1	0.15	NA	NA	NA	NA	NA	NA	13
ASCL5_HUMAN	0.000188644	1	0.15	NA	NA	NA	NA	NA	NA	13
GLU2B_HUMAN	0.000377287	2	0.15	NA	NA	NA	NA	NA	NA	13
PSA1_HUMAN	0.000188644	1	0.15	NA	NA	NA	NA	NA	NA	13
STX7_HUMAN	0.000188644	1	0.15	NA	NA	NA	NA	NA	NA	13
CH60_HUMAN	0.000377287	2	0.15	NA	NA	NA	NA	NA	NA	13
IBP5_HUMAN	0.000188644	1	0.15	NA	NA	NA	NA	NA	NA	13
SRC8_HUMAN	0.000377287	2	0.15	NA	NA	NA	NA	NA	NA	13
OAF_HUMAN	0.000188644	1	0.15	NA	NA	NA	NA	NA	NA	13
CO7_HUMAN	0.000565931	3	0.15	NA	NA	NA	NA	NA	NA	13
C1QBP_HUMAN	0.000188644	1	0.14	NA	NA	NA	NA	NA	NA	13
RSU1_HUMAN	0.000188644	1	0.14	NA	NA	NA	NA	NA	NA	13
IBP3_HUMAN	0.000188644	1	0.14	NA	NA	NA	NA	NA	NA	13
MLEC_HUMAN	0.000188644	1	0.14	NA	NA	NA	NA	NA	NA	13
TRML1_HUMAN	0.000188644	1	0.14	NA	NA	NA	NA	NA	NA	13
UBFD1_HUMAN	0.000188644	1	0.13	NA	NA	NA	NA	NA	NA	13
CRYM_HUMAN	0.000188644	1	0.13	NA	NA	NA	NA	NA	NA	13
STX4_HUMAN	0.000188644	1	0.13	NA	NA	NA	NA	NA	NA	13
EZRI_HUMAN	0.000377287	2	0.13	NA	NA	NA	NA	NA	NA	13
PRPS2_HUMAN	0.000188644	1	0.13	NA	NA	NA	NA	NA	NA	13
LRC59_HUMAN	0.000188644	1	0.13	NA	NA	NA	NA	NA	NA	13
RHG06_HUMAN	0.000565931	3	0.13	NA	NA	NA	NA	NA	NA	13
CD47_HUMAN	0.000188644	1	0.13	NA	NA	NA	NA	NA	NA	13
DREB_HUMAN	0.000377287	2	0.13	NA	NA	NA	NA	NA	NA	13
SFXN1_HUMAN	0.000188644	1	0.13	NA	NA	NA	NA	NA	NA	13
FHL1_HUMAN	0.000188644	1	0.12	NA	NA	NA	NA	NA	NA	13
AT2A1_HUMAN	0.000565931	3	0.12	NA	NA	NA	NA	NA	NA	13
LDHA_HUMAN	0.000188644	1	0.12	NA	NA	NA	NA	NA	NA	13
OR1N2_HUMAN	0.000188644	1	0.12	NA	NA	NA	NA	NA	NA	13
LSP1_HUMAN	0.000188644	1	0.12	NA	NA	NA	NA	NA	NA	13
NHRF2_HUMAN	0.000188644	1	0.12	NA	NA	NA	NA	NA	NA	13
AT2A2_HUMAN	0.000565931	3	0.12	NA	NA	NA	NA	NA	NA	13
BORG4_HUMAN	0.000188644	1	0.12	NA	NA	NA	NA	NA	NA	13
APOH_HUMAN	0.000188644	1	0.12	NA	NA	NA	NA	NA	NA	13
STIM1_HUMAN	0.000377287	2	0.12	NA	NA	NA	NA	NA	NA	13
MOGT1_HUMAN	0.000188644	1	0.11	NA	NA	NA	NA	NA	NA	13
NHRF1_HUMAN	0.000188644	1	0.11	NA	NA	NA	NA	NA	NA	13
ALDOC_HUMAN	0.000188644	1	0.11	NA	NA	NA	NA	NA	NA	13
VASP_HUMAN	0.000188644	1	0.11	NA	NA	NA	NA	NA	NA	13
ROCK2_HUMAN	0.000943218	4	0.11	NA	NA	NA	NA	NA	NA	13
PECA1_HUMAN	0.000377287	2	0.11	NA	NA	NA	NA	NA	NA	13
GLI4_HUMAN	0.000188644	1	0.11	NA	NA	NA	NA	NA	NA	13
ESAM_HUMAN	0.000188644	1	0.11	NA	NA	NA	NA	NA	NA	13
ITA6_HUMAN	0.000565931	3	0.11	NA	NA	NA	NA	NA	NA	13
FETUB_HUMAN	0.000188644	1	0.11	NA	NA	NA	NA	NA	NA	13
PARVA_HUMAN	0.000188644	1	0.1	NA	NA	NA	NA	NA	NA	13
TERA_HUMAN	0.000377287	2	0.1	NA	NA	NA	NA	NA	NA	13
PGK1_HUMAN	0.000188644	1	0.1	NA	NA	NA	NA	NA	NA	13
ARP2_HUMAN	0.000188644	1	0.1	NA	NA	NA	NA	NA	NA	13
AR6P4_HUMAN	0.000188644	1	0.1	NA	NA	NA	NA	NA	NA	13
BHMT1_HUMAN	0.000188644	1	0.1	NA	NA	NA	NA	NA	NA	13
B4GT5_HUMAN	0.000188644	1	0.1	NA	NA	NA	NA	NA	NA	13
NP1L1_HUMAN	0.000188644	1	0.1	NA	NA	NA	NA	NA	NA	13
PCOC2_HUMAN	0.000188644	1	0.1	NA	NA	NA	NA	NA	NA	13
ACY1_HUMAN	0.000188644	1	0.1	NA	NA	NA	NA	NA	NA	13
CFAH_HUMAN	0.000754575	3	0.1	NA	NA	NA	NA	NA	NA	13
DMKN_HUMAN	0.000188644	1	0.09	NA	NA	NA	NA	NA	NA	13
AATM_HUMAN	0.000188644	1	0.09	NA	NA	NA	NA	NA	NA	13
QCR2_HUMAN	0.000188644	1	0.09	NA	NA	NA	NA	NA	NA	13
ZPI_HUMAN	0.000188644	1	0.09	NA	NA	NA	NA	NA	NA	13
MGAT1_HUMAN	0.000188644	1	0.09	NA	NA	NA	NA	NA	NA	13
K1C16_HUMAN	0.000188644	1	0.09	NA	NA	NA	NA	NA	NA	13
FA9_HUMAN	0.000188644	1	0.08	NA	NA	NA	NA	NA	NA	13
CBPN_HUMAN	0.000188644	1	0.08	NA	NA	NA	NA	NA	NA	13
CABYR_HUMAN	0.000188644	1	0.08	NA	NA	NA	NA	NA	NA	13
WASP_HUMAN	0.000188644	1	0.08	NA	NA	NA	NA	NA	NA	13
CD36_HUMAN	0.000188644	1	0.08	NA	NA	NA	NA	NA	NA	13
ANGT_HUMAN	0.000188644	1	0.08	NA	NA	NA	NA	NA	NA	13
RORB_HUMAN	0.000188644	1	0.08	NA	NA	NA	NA	NA	NA	13
SYWC_HUMAN	0.000188644	1	0.08	NA	NA	NA	NA	NA	NA	13
VIME_HUMAN	0.000188644	1	0.08	NA	NA	NA	NA	NA	NA	13
GTR3_HUMAN	0.000188644	1	0.08	NA	NA	NA	NA	NA	NA	13
GTR1_HUMAN	0.000377287	1	0.08	NA	NA	NA	NA	NA	NA	13
CX049_HUMAN	0.000188644	1	0.08	NA	NA	NA	NA	NA	NA	13
A2AP_HUMAN	0.000188644	1	0.08	NA	NA	NA	NA	NA	NA	13
LARP6_HUMAN	0.000188644	1	0.08	NA	NA	NA	NA	NA	NA	13
IGD_HUMAN	0.000188644	1	0.08	NA	NA	NA	NA	NA	NA	13
ATL4_HUMAN	0.000377287	2	0.08	NA	NA	NA	NA	NA	NA	13
MEPE_HUMAN	0.000188644	1	0.07	NA	NA	NA	NA	NA	NA	13
SPIT1_HUMAN	0.000188644	1	0.07	NA	NA	NA	NA	NA	NA	13
ZN439_HUMAN	0.000188644	1	0.07	NA	NA	NA	NA	NA	NA	13
GMCL1_HUMAN	0.000188644	1	0.07	NA	NA	NA	NA	NA	NA	13
TKFC_HUMAN	0.000188644	1	0.07	NA	NA	NA	NA	NA	NA	13
HPSE_HUMAN	0.000188644	1	0.07	NA	NA	NA	NA	NA	NA	13
NR5A2_HUMAN	0.000188644	1	0.07	NA	NA	NA	NA	NA	NA	13
SPS2L_HUMAN	0.000188644	1	0.07	NA	NA	NA	NA	NA	NA	13
NPNT_HUMAN	0.000188644	1	0.07	NA	NA	NA	NA	NA	NA	13
DPYL2_HUMAN	0.000188644	1	0.07	NA	NA	NA	NA	NA	NA	13
FHOD1_HUMAN	0.000377287	2	0.07	NA	NA	NA	NA	NA	NA	13
TBCC1_HUMAN	0.000188644	1	0.07	NA	NA	NA	NA	NA	NA	13
CLH1_HUMAN	0.000565931	3	0.07	NA	NA	NA	NA	NA	NA	13
PDLI5_HUMAN	0.000188644	1	0.07	NA	NA	NA	NA	NA	NA	13
PAK4_HUMAN	0.000188644	1	0.07	NA	NA	NA	NA	NA	NA	13
LG3BP_HUMAN	0.000188644	1	0.07	NA	NA	NA	NA	NA	NA	13
2AAA_HUMAN	0.000188644	1	0.07	NA	NA	NA	NA	NA	NA	13
WDR1_HUMAN	0.000188644	1	0.07	NA	NA	NA	NA	NA	NA	13
STXB2_HUMAN	0.000188644	1	0.07	NA	NA	NA	NA	NA	NA	13
CO8B_HUMAN	0.000188644	1	0.06	NA	NA	NA	NA	NA	NA	13
OTOP1_HUMAN	0.000188644	1	0.06	NA	NA	NA	NA	NA	NA	13
FA12_HUMAN	0.000188644	1	0.06	NA	NA	NA	NA	NA	NA	13
PPR18_HUMAN	0.000188644	1	0.06	NA	NA	NA	NA	NA	NA	13
I18RA_HUMAN	0.000188644	1	0.06	NA	NA	NA	NA	NA	NA	13
TRM2A_HUMAN	0.000188644	1	0.06	NA	NA	NA	NA	NA	NA	13
MMP16_HUMAN	0.000188644	1	0.06	NA	NA	NA	NA	NA	NA	13
PLSL_HUMAN	0.000188644	1	0.06	NA	NA	NA	NA	NA	NA	13
HGFA_HUMAN	0.000188644	1	0.06	NA	NA	NA	NA	NA	NA	13
CP100_HUMAN	0.000188644	1	0.06	NA	NA	NA	NA	NA	NA	13
CRAC1_HUMAN	0.000188644	1	0.06	NA	NA	NA	NA	NA	NA	13
GP1BA_HUMAN	0.000188644	1	0.06	NA	NA	NA	NA	NA	NA	13
S28A1_HUMAN	0.000188644	1	0.06	NA	NA	NA	NA	NA	NA	13
WDR70_HUMAN	0.000188644	1	0.06	NA	NA	NA	NA	NA	NA	13
ZN185_HUMAN	0.000188644	1	0.06	NA	NA	NA	NA	NA	NA	13
PF21A_HUMAN	0.000188644	1	0.06	NA	NA	NA	NA	NA	NA	13
PROS_HUMAN	0.000377287	1	0.06	NA	NA	NA	NA	NA	NA	13
KPCB_HUMAN	0.000188644	1	0.06	NA	NA	NA	NA	NA	NA	13
SAM15_HUMAN	0.000188644	1	0.06	NA	NA	NA	NA	NA	NA	13
CASP_HUMAN	0.000188644	1	0.06	NA	NA	NA	NA	NA	NA	13
MASP1_HUMAN	0.000188644	1	0.05	NA	NA	NA	NA	NA	NA	13
RTF1_HUMAN	0.000188644	1	0.05	NA	NA	NA	NA	NA	NA	13
ADDB_HUMAN	0.000188644	1	0.05	NA	NA	NA	NA	NA	NA	13
ADDA_HUMAN	0.000188644	1	0.05	NA	NA	NA	NA	NA	NA	13
F13A_HUMAN	0.000188644	1	0.05	NA	NA	NA	NA	NA	NA	13
CO2_HUMAN	0.000188644	1	0.05	NA	NA	NA	NA	NA	NA	13
PERM_HUMAN	0.000188644	1	0.05	NA	NA	NA	NA	NA	NA	13
HMMR_HUMAN	0.000188644	1	0.05	NA	NA	NA	NA	NA	NA	13
TFR1_HUMAN	0.000188644	1	0.05	NA	NA	NA	NA	NA	NA	13
ACON_HUMAN	0.000188644	1	0.05	NA	NA	NA	NA	NA	NA	13
FYB1_HUMAN	0.000188644	1	0.05	NA	NA	NA	NA	NA	NA	13
VMA5A_HUMAN	0.000188644	1	0.05	NA	NA	NA	NA	NA	NA	13
HIPL1_HUMAN	0.000188644	1	0.05	NA	NA	NA	NA	NA	NA	13
TAP1_HUMAN	0.000188644	1	0.05	NA	NA	NA	NA	NA	NA	13
PCDBA_HUMAN	0.000188644	1	0.05	NA	NA	NA	NA	NA	NA	13
ABLM1_HUMAN	0.000188644	1	0.05	NA	NA	NA	NA	NA	NA	13
GPAT2_HUMAN	0.000188644	1	0.05	NA	NA	NA	NA	NA	NA	13
CPT1A_HUMAN	0.000188644	1	0.05	NA	NA	NA	NA	NA	NA	13
PHLD_HUMAN	0.000188644	1	0.05	NA	NA	NA	NA	NA	NA	13
CDC5L_HUMAN	0.000188644	1	0.05	NA	NA	NA	NA	NA	NA	13
TUT4_HUMAN	0.000377287	2	0.05	NA	NA	NA	NA	NA	NA	13
ENPL_HUMAN	0.000188644	1	0.05	NA	NA	NA	NA	NA	NA	13
CALD1_HUMAN	0.000188644	1	0.05	NA	NA	NA	NA	NA	NA	13
LTBP1_HUMAN	0.000377287	2	0.05	NA	NA	NA	NA	NA	NA	13
CCD87_HUMAN	0.000377287	1	0.04	NA	NA	NA	NA	NA	NA	13
GRIA2_HUMAN	0.000188644	1	0.04	NA	NA	NA	NA	NA	NA	13
RBM25_HUMAN	0.000188644	1	0.04	NA	NA	NA	NA	NA	NA	13
AMPD2_HUMAN	0.000188644	1	0.04	NA	NA	NA	NA	NA	NA	13
PCDG3_HUMAN	0.000188644	1	0.04	NA	NA	NA	NA	NA	NA	13
VWF_HUMAN	0.000565931	3	0.04	NA	NA	NA	NA	NA	NA	13
SLN11_HUMAN	0.000188644	1	0.04	NA	NA	NA	NA	NA	NA	13
UBP26_HUMAN	0.000188644	1	0.04	NA	NA	NA	NA	NA	NA	13
MSH2_HUMAN	0.000188644	1	0.04	NA	NA	NA	NA	NA	NA	13
PAXB1_HUMAN	0.000188644	1	0.04	NA	NA	NA	NA	NA	NA	13
ZBTB4_HUMAN	0.000188644	1	0.04	NA	NA	NA	NA	NA	NA	13
TAOK3_HUMAN	0.000188644	1	0.04	NA	NA	NA	NA	NA	NA	13
NFKB1_HUMAN	0.000188644	1	0.04	NA	NA	NA	NA	NA	NA	13
LONM_HUMAN	0.000188644	1	0.04	NA	NA	NA	NA	NA	NA	13
EMIL1_HUMAN	0.000188644	1	0.04	NA	NA	NA	NA	NA	NA	13
BRDT_HUMAN	0.000188644	1	0.04	NA	NA	NA	NA	NA	NA	13
EMAL4_HUMAN	0.000188644	1	0.04	NA	NA	NA	NA	NA	NA	13
MOONR_HUMAN	0.000188644	1	0.04	NA	NA	NA	NA	NA	NA	13
STK10_HUMAN	0.000188644	1	0.04	NA	NA	NA	NA	NA	NA	13
ITA5_HUMAN	0.000188644	1	0.04	NA	NA	NA	NA	NA	NA	13
ESYT1_HUMAN	0.000188644	1	0.04	NA	NA	NA	NA	NA	NA	13
NEMF_HUMAN	0.000188644	1	0.04	NA	NA	NA	NA	NA	NA	13
PDE3A_HUMAN	0.000188644	1	0.03	NA	NA	NA	NA	NA	NA	13
ITA2_HUMAN	0.000188644	1	0.03	NA	NA	NA	NA	NA	NA	13
RTN4_HUMAN	0.000188644	1	0.03	NA	NA	NA	NA	NA	NA	13
GRM1_HUMAN	0.000188644	1	0.03	NA	NA	NA	NA	NA	NA	13
FA8_HUMAN	0.000377287	2	0.03	NA	NA	NA	NA	NA	NA	13
ZO2_HUMAN	0.000188644	1	0.03	NA	NA	NA	NA	NA	NA	13
SORC3_HUMAN	0.000188644	1	0.03	NA	NA	NA	NA	NA	NA	13
AT8B4_HUMAN	0.000188644	1	0.03	NA	NA	NA	NA	NA	NA	13
NID1_HUMAN	0.000188644	1	0.03	NA	NA	NA	NA	NA	NA	13
DIAP1_HUMAN	0.000188644	1	0.03	NA	NA	NA	NA	NA	NA	13
IL16_HUMAN	0.000188644	1	0.03	NA	NA	NA	NA	NA	NA	13
FLII_HUMAN	0.000188644	1	0.03	NA	NA	NA	NA	NA	NA	13
PTPRJ_HUMAN	0.000188644	1	0.03	NA	NA	NA	NA	NA	NA	13
PTPRC_HUMAN	0.000188644	1	0.03	NA	NA	NA	NA	NA	NA	13
PRG4_HUMAN	0.000188644	1	0.03	NA	NA	NA	NA	NA	NA	13
CCDC7_HUMAN	0.000188644	1	0.03	NA	NA	NA	NA	NA	NA	13
COGA1_HUMAN	0.000188644	1	0.03	NA	NA	NA	NA	NA	NA	13
ROCK1_HUMAN	0.000188644	1	0.03	NA	NA	NA	NA	NA	NA	13
PTPRM_HUMAN	0.000188644	1	0.03	NA	NA	NA	NA	NA	NA	13
ARH40_HUMAN	0.000188644	1	0.03	NA	NA	NA	NA	NA	NA	13
CCD18_HUMAN	0.000188644	1	0.03	NA	NA	NA	NA	NA	NA	13
DIP2B_HUMAN	0.000188644	1	0.03	NA	NA	NA	NA	NA	NA	13
S31D1_HUMAN	0.000188644	1	0.02	NA	NA	NA	NA	NA	NA	13
PLEC_HUMAN	0.000565931	3	0.02	NA	NA	NA	NA	NA	NA	13
NEST_HUMAN	0.000188644	1	0.02	NA	NA	NA	NA	NA	NA	13
IQGA2_HUMAN	0.000188644	1	0.02	NA	NA	NA	NA	NA	NA	13
KIF14_HUMAN	0.000565931	1	0.02	NA	NA	NA	NA	NA	NA	13
TIAM2_HUMAN	0.000188644	1	0.02	NA	NA	NA	NA	NA	NA	13
BRCA1_HUMAN	0.000188644	1	0.02	NA	NA	NA	NA	NA	NA	13
NYNRI_HUMAN	0.000188644	1	0.02	NA	NA	NA	NA	NA	NA	13
TAF1_HUMAN	0.000188644	1	0.02	NA	NA	NA	NA	NA	NA	13
APC1_HUMAN	0.000188644	1	0.02	NA	NA	NA	NA	NA	NA	13
MYH2_HUMAN	0.000188644	1	0.02	NA	NA	NA	NA	NA	NA	13
MYH7_HUMAN	0.000188644	1	0.02	NA	NA	NA	NA	NA	NA	13
ANR12_HUMAN	0.000188644	1	0.02	NA	NA	NA	NA	NA	NA	13
ICE1_HUMAN	0.000188644	1	0.02	NA	NA	NA	NA	NA	NA	13
CAC1C_HUMAN	0.000188644	1	0.02	NA	NA	NA	NA	NA	NA	13
APOA_HUMAN	0.000377287	2	0.02	NA	NA	NA	NA	NA	NA	13
ITPR1_HUMAN	0.000188644	1	0.01	NA	NA	NA	NA	NA	NA	13
WDR87_HUMAN	0.000188644	1	0.01	NA	NA	NA	NA	NA	NA	13
PCD16_HUMAN	0.000188644	1	0.01	NA	NA	NA	NA	NA	NA	13
ASPM_HUMAN	0.000188644	1	0.01	NA	NA	NA	NA	NA	NA	13
AKAP9_HUMAN	0.000188644	1	0.01	NA	NA	NA	NA	NA	NA	13
ABCAD_HUMAN	0.000188644	1	0.01	NA	NA	NA	NA	NA	NA	13
RN213_HUMAN	0.000188644	1	0.01	NA	NA	NA	NA	NA	NA	13
TITIN_HUMAN	0.000188644	1	0	NA	NA	NA	NA	NA	NA	13
